# Supplementary material for: Inverted base composition skews and discontinuous mitochondrial genome architecture evolution in the Enoplea (Nematoda)
Source: BMC Genomics. 2022 May 18;23:376. doi: 10.1186/s12864-022-08607-4 (PMC9115964; doi:10.1186/s12864-022-08607-4)
Supplement: Supplementary file 2 — Additional file 2. [file 12864_2022_8607_MOESM2_ESM.xlsx]

## Sheet: A
ID	Organism	Tree_Name	Class	Subclass	Order	Suborder	Superfamily	Family	Full length (bp)	A (%) (+)	T (%) (+)	C (%) (+)	G (%) (+)	A+T (%) (+)	G+C (%) (+)	AT skew (+)	GC skew (+)	AT skew (-)	GC skew (-)	GC skew (plus strand coding)	GC skew (plus strand genes only)	GC skew (fourfold degenerate sites)	GC skew (fourfold degenerate sites on plus strand)	GC skew (all NCR)
AP017703.1	Trichuris muris	Trichuris_muris_AP017703_1	Enoplea	Dorylaimia	Trichinellida	N/A	N/A	Trichuridae	14297	35.5	36.4	14.7	13.5	71.9	28.2	-0.013	-0.043	0.013	0.043	-0.038	-0.101	-0.303	-0.38	-0.131
DQ520858.1	Thaumamermis cosgrovei	Thaumamermis_cosgrovei_DQ520858_1	Enoplea	Dorylaimia	Mermithida	N/A	Mermithoidea	Mermithidae	21506	31.9	39.4	14	14.7	71.3	28.7	-0.106	0.025	0.106	-0.025	0.027	0.033	-0.07	-0.065	0.008
DQ520860.1	Strelkovimermis spiculatus	Strelkovimermis_spiculatus_DQ520860_1	Enoplea	Dorylaimia	Mermithida	N/A	Mermithoidea	Mermithidae	17118	35.9	42.7	10.2	11.2	78.6	21.4	-0.087	0.049	0.087	-0.049	0.048	0.054	-0.022	-0.023	0.047
KM357412.1	Trichinella patagoniensis	Trichinella_patagoniensis_KM357412_1	Enoplea	Dorylaimia	Trichinellida	N/A	N/A	Trichinellidae	15179	40.1	24.9	24.4	9.7	65	34.1	0.233	-0.431	-0.233	0.431	-0.426	-0.341	0.02	-0.87	-0.485
KT449824.1	Trichuris sp. TTB1	Trichuris_sp__TTB1_KT449824_1	Enoplea	Dorylaimia	Trichinellida	N/A	N/A	Trichuridae	13984	34.2	35	16.5	14.3	69.2	30.8	-0.012	-0.07	0.012	0.07	-0.057	-0.136	-0.471	-0.497	-0.537
MG189593.1	Trichuris rhinopiptheroxella	Trichuris_rhinopiptheroxella_MG189593_1	Enoplea	Dorylaimia	Trichinellida	N/A	N/A	Trichuridae	14186	33.4	36	15.4	15.2	69.4	30.6	-0.037	-0.007	0.037	0.007	0.025	-0.098	-0.465	-0.442	-0.315
MH665363.1	Capillaria sp. cat-2018	Capillaria_sp__cat_2018_MH665363_1	Enoplea	Dorylaimia	Trichinellida	N/A	N/A	Capillariidae	13624	37	39	12.1	11.9	76	24	-0.026	-0.007	0.026	0.007	0.004	0.103	0.179	0.041	-0.391
NC_002681.1	Trichinella spiralis	Trichinella_spiralis_NC_002681_1	Enoplea	Dorylaimia	Trichinellida	N/A	N/A	Trichinellidae	16706	40.5	26.5	23	9.7	67	32.7	0.209	-0.405	-0.209	0.405	-0.401	-0.323	-0.039	-0.837	-0.371
NC_005928.1	Xiphinema americanum	Xiphinema_americanum_NC_005928_1	Enoplea	Dorylaimia	Dorylaimida	Dorylaimina	Longidoroidea	Longidoridae	12626	36.6	29.9	18	15.5	66.5	33.5	0.1	-0.075	-0.1	0.075	-0.074	0.04	0.156	0.093	-0.127
NC_008046.1	Thaumamermis cosgrovei	Thaumamermis_cosgrovei_NC_008046_1	Enoplea	Dorylaimia	Mermithida	N/A	Mermithoidea	Mermithidae	20013	32.1	39.3	13.9	14.7	71.4	28.6	-0.102	0.026	0.102	-0.026	0.029	0.035	-0.07	-0.065	0.011
NC_008047.1	Strelkovimermis spiculatus	Strelkovimermis_spiculatus_NC_008047_1	Enoplea	Dorylaimia	Mermithida	N/A	Mermithoidea	Mermithidae	18030	36	42.5	10.1	11.3	78.5	21.4	-0.082	0.054	0.082	-0.054	0.053	0.059	-0.022	-0.023	0.047
NC_008231.1	Agamermis sp. BH-2006	Agamermis_sp__BH_2006_NC_008231_1	Enoplea	Dorylaimia	Mermithida	N/A	Mermithoidea	Mermithidae	16561	36.8	43.7	9.6	9.9	80.5	19.5	-0.086	0.019	0.086	-0.019	0.018	0.034	-0.043	-0.063	-0.02
NC_008640.1	Romanomermis culicivorax	Romanomermis_culicivorax_NC_008640_1	Enoplea	Dorylaimia	Mermithida	N/A	Mermithoidea	Mermithidae	26194	41.3	38	10.3	10.4	79.3	20.7	0.042	0.007	-0.042	-0.007	0.007	0.022	-0.02	0.246	-0.014
NC_008692.1	Romanomermis nielseni	Romanomermis_nielseni_NC_008692_1	Enoplea	Dorylaimia	Mermithida	N/A	Mermithoidea	Mermithidae	15546	38.8	40.3	10.3	10.5	79.1	20.8	-0.019	0.009	0.019	-0.009	0.011	0.025	0.011	0.093	0.001
NC_008693.1	Romanomermis iyengari	Romanomermis_iyengari_NC_008693_1	Enoplea	Dorylaimia	Mermithida	N/A	Mermithoidea	Mermithidae	18919	39.3	40.2	10.1	10.4	79.5	20.5	-0.012	0.016	0.012	-0.016	0.02	0.048	-0.101	-0.175	0.03
NC_008828.1	Hexamermis agrotis	Hexamermis_agrotis_NC_008828_1	Enoplea	Dorylaimia	Mermithida	N/A	Mermithoidea	Mermithidae	24606	41	37.4	10.7	10.9	78.4	21.6	0.045	0.009	-0.045	-0.009	0.009	0.023	-0.027	-0.016	0.002
NC_017747.1	Trichuris suis	Trichuris_suis_NC_017747_1	Enoplea	Dorylaimia	Trichinellida	N/A	N/A	Trichuridae	14436	35.6	35.9	15.1	13.5	71.5	28.6	-0.004	-0.057	0.004	0.057	-0.052	-0.107	-0.347	-0.415	-0.165
NC_017750.1	Trichuris trichiura	Trichuris_trichiura_NC_017750_1	Enoplea	Dorylaimia	Trichinellida	N/A	N/A	Trichuridae	14046	33.6	34.5	16.9	15	68.1	31.9	-0.013	-0.059	0.013	0.059	-0.052	-0.138	-0.482	-0.523	-0.263
NC_018596.1	Trichuris discolor	Trichuris_discolor_NC_018596_1	Enoplea	Dorylaimia	Trichinellida	N/A	N/A	Trichuridae	13904	33.9	36	15.3	14.9	69.9	30.2	-0.031	-0.012	0.031	0.012	-0.012	-0.076	-0.34	-0.353	-0.033
NC_018597.1	Trichuris ovis	Trichuris_ovis_NC_018597_1	Enoplea	Dorylaimia	Trichinellida	N/A	N/A	Trichuridae	13946	34.5	35.3	15.9	14.4	69.8	30.3	-0.012	-0.05	0.012	0.05	-0.051	-0.116	-0.283	-0.323	0.01
NC_025749.1	Trichinella pseudospiralis	Trichinella_pseudospiralis_NC_025749_1	Enoplea	Dorylaimia	Trichinellida	N/A	N/A	Trichinellidae	17667	40.9	26.6	22.6	9.9	67.5	32.5	0.212	-0.392	-0.212	0.392	-0.387	-0.322	-0.127	-0.786	-0.425
NC_025750.1	Trichinella britovi	Trichinella_britovi_NC_025750_1	Enoplea	Dorylaimia	Trichinellida	N/A	N/A	Trichinellidae	16421	40.6	26.6	23.1	9.8	67.2	32.9	0.209	-0.405	-0.209	0.405	-0.401	-0.318	-0.009	-0.81	-0.395
NC_025751.1	Trichinella murrelli	Trichinella_murrelli_NC_025751_1	Enoplea	Dorylaimia	Trichinellida	N/A	N/A	Trichinellidae	16592	40.7	26.8	22.9	9.7	67.5	32.6	0.206	-0.404	-0.206	0.404	-0.404	-0.323	-0.002	-0.824	-0.37
NC_025752.1	Trichinella nativa	Trichinella_nativa_NC_025752_1	Enoplea	Dorylaimia	Trichinellida	N/A	N/A	Trichinellidae	14077	40.4	25.8	23.8	10	66.2	33.8	0.222	-0.411	-0.222	0.411	-0.404	-0.311	-0.056	-0.876	-0.639
NC_025753.1	Trichinella nelsoni	Trichinella_nelsoni_NC_025753_1	Enoplea	Dorylaimia	Trichinellida	N/A	N/A	Trichinellidae	15278	40.6	25.5	24.1	9.8	66.1	33.9	0.229	-0.422	-0.229	0.422	-0.417	-0.33	0.002	-0.842	-0.46
NC_025754.1	Trichinella papuae	Trichinella_papuae_NC_025754_1	Enoplea	Dorylaimia	Trichinellida	N/A	N/A	Trichinellidae	17326	40.2	26.6	22.7	10.4	66.8	33.1	0.205	-0.371	-0.205	0.371	-0.367	-0.312	-0.045	-0.673	-0.412
NC_025755.1	Trichinella zimbabwensis	Trichinella_zimbabwensis_NC_025755_1	Enoplea	Dorylaimia	Trichinellida	N/A	N/A	Trichinellidae	14244	39.6	25.4	24	11.1	65	35.1	0.218	-0.368	-0.218	0.368	-0.363	-0.289	-0.103	-0.72	-0.502
NC_028621.1	Trichuris muris	Trichuris_muris_NC_028621_1	Enoplea	Dorylaimia	Trichinellida	N/A	N/A	Trichuridae	14105	35.6	37.8	12.7	13.8	73.4	26.5	-0.03	0.043	0.03	-0.043	0.046	0.021	-0.119	-0.054	-0.089
NC_033867.1	Longidorus vineacola	Longidorus_vineacola_NC_033867_1	Enoplea	Dorylaimia	Dorylaimida	Dorylaimina	Longidoroidea	Longidoridae	13519	31.7	32	18.8	17.5	63.7	36.3	-0.005	-0.037	0.005	0.037	-0.033	-0.008	-0.013	-0.041	-0.128
NC_033868.1	Paralongidorus litoralis	Paralongidorus_litoralis_NC_033868_1	Enoplea	Dorylaimia	Dorylaimida	Dorylaimina	Longidoroidea	Longidoridae	12763	32.4	31.5	18.4	17.7	63.9	36.1	0.013	-0.018	-0.013	0.018	-0.018	0.072	0.143	0.125	0.007
NC_033869.1	Xiphinema rivesi	Xiphinema_rivesi_NC_033869_1	Enoplea	Dorylaimia	Dorylaimida	Dorylaimina	Longidoroidea	Longidoridae	12624	37.4	31.5	16.6	14.5	68.9	31.1	0.085	-0.069	-0.085	0.069	-0.069	0.06	0.192	0.222	0
NC_033870.1	Xiphinema pachtaicum	Xiphinema_pachtaicum_NC_033870_1	Enoplea	Dorylaimia	Dorylaimida	Dorylaimina	Longidoroidea	Longidoridae	12489	29.4	39.1	13.7	17.6	68.5	31.3	-0.141	0.124	0.141	-0.124	0.124	0.165	0.09	0.125	0.115
NC_056391.1	Eucoleus annulatus	Eucoleus_annulatus_NC_056391_1	Enoplea	Dorylaimia	Trichinellida	N/A	N/A	Capillariidae	14118	38.3	38.3	12.6	10.9	76.6	23.5	0	-0.073	0	0.073	-0.067	-0.06	-0.44	-0.574	-0.288
Pseudoc_mentosa	Pseudocapillaria tomentosa	Pseudocapillaria_tomentosa_Pseudoc_mentosa	Enoplea	Dorylaimia	Trichinellida	N/A	N/A	Capillariidae	14062	38	41.3	9.5	11.2	79.3	20.7	-0.041	0.083	0.041	-0.083	0.085	0.099	-0.211	-0.083	0.032

## Sheet: B
Family	Capillariidae	Capillariidae	Capillariidae	Longidoridae	Longidoridae	Longidoridae	Longidoridae	Longidoridae	Trichuridae	Trichuridae	Trichuridae	Trichuridae	Trichuridae	Trichuridae	Trichuridae	Mermithidae	Mermithidae	Trichinellidae	Trichuridae	Trichinellidae	Mermithidae	Mermithidae	Mermithidae	Mermithidae	Mermithidae	Mermithidae	Mermithidae	Trichinellidae	Trichinellidae	Trichinellidae	Trichinellidae	Trichinellidae	Trichinellidae	Trichinellidae
Superfamily	N/A	N/A	N/A	Longidoroidea	Longidoroidea	Longidoroidea	Longidoroidea	Longidoroidea	N/A	N/A	N/A	N/A	N/A	N/A	N/A	Mermithoidea	Mermithoidea	N/A	N/A	N/A	Mermithoidea	Mermithoidea	Mermithoidea	Mermithoidea	Mermithoidea	Mermithoidea	Mermithoidea	N/A	N/A	N/A	N/A	N/A	N/A	N/A
Order	Trichinellida	Trichinellida	Trichinellida	Dorylaimida	Dorylaimida	Dorylaimida	Dorylaimida	Dorylaimida	Trichinellida	Trichinellida	Trichinellida	Trichinellida	Trichinellida	Trichinellida	Trichinellida	Mermithida	Mermithida	Trichinellida	Trichinellida	Trichinellida	Mermithida	Mermithida	Mermithida	Mermithida	Mermithida	Mermithida	Mermithida	Trichinellida	Trichinellida	Trichinellida	Trichinellida	Trichinellida	Trichinellida	Trichinellida
Subclass	Dorylaimia	Dorylaimia	Dorylaimia	Dorylaimia	Dorylaimia	Dorylaimia	Dorylaimia	Dorylaimia	Dorylaimia	Dorylaimia	Dorylaimia	Dorylaimia	Dorylaimia	Dorylaimia	Dorylaimia	Dorylaimia	Dorylaimia	Dorylaimia	Dorylaimia	Dorylaimia	Dorylaimia	Dorylaimia	Dorylaimia	Dorylaimia	Dorylaimia	Dorylaimia	Dorylaimia	Dorylaimia	Dorylaimia	Dorylaimia	Dorylaimia	Dorylaimia	Dorylaimia	Dorylaimia
Class	Enoplea	Enoplea	Enoplea	Enoplea	Enoplea	Enoplea	Enoplea	Enoplea	Enoplea	Enoplea	Enoplea	Enoplea	Enoplea	Enoplea	Enoplea	Enoplea	Enoplea	Enoplea	Enoplea	Enoplea	Enoplea	Enoplea	Enoplea	Enoplea	Enoplea	Enoplea	Enoplea	Enoplea	Enoplea	Enoplea	Enoplea	Enoplea	Enoplea	Enoplea
Species	P_t	C_s	E_a	X_a	L_v	P_l	X_r	X_p	T_m_NC_028621.1	T_m_AP017703.1	T_su	T_t	T_d	T_o	T_r	T_c_DQ520858.1	S_s_DQ520860.1	T_pa	T_sp	T_sp	T_c_NC_008046.1	S_s_NC_008047.1	A_s	R_c	R_n	R_i	H_a	T_ps	T_b	T_m_NC_025751.1	T_na	T_ne	T_pa	T_z
Length of PCGs (bp)
atp6	798	840	789	618	618	612	618	612	834	738	810	828	828	825	N/A	534	594	836	813	831	534	594	525	555	552	579	528	831	831	831	814	834	829	835
atp8	147	153	141	N/A	N/A	N/A	N/A	N/A	141	141	171	165	171	171	N/A	N/A	N/A	126	168	126	N/A	N/A	N/A	N/A	N/A	N/A	N/A	129	126	126	126	126	129	129
cox1	1548	1548	1548	1552	1548	1539	1548	1542	1545	1542	1542	1545	1545	1545	1545	1530	1521	1548	1545	1545	1530	1521	1539	1536	1539	1536	1563	1545	1548	1545	1548	1545	1548	1548
cox2	681	684	684	621	621	624	621	561	678	711	681	675	684	684	675	678	690	678	675	678	678	690	702	666	666	666	672	678	678	678	678	678	678	678
cox3	774	774	777	750	780	726	750	771	780	777	777	774	771	777	774	765	774	774	774	774	765	774	762	759	759	759	774	777	774	777	774	774	777	777
cytb	1113	1113	1113	1101	1101	1098	1101	1104	1119	1113	1113	1107	1113	1113	1107	1071	1074	1116	1107	1116	1071	1074	1105	1089	1092	1068	1095	1116	1116	1116	1116	1116	1116	1116
nad1	894	894	900	870	877	918	870	831	903	900	900	900	900	900	900	882	867	900	900	900	882	867	933	900	918	912	870	900	900	900	900	900	900	898
nad2	900	603	903	838	822	843	843	843	894	891	882	885	903	903	900	823	813	888	897	888	823	813	819	837	834	783	837	888	888	888	888	885	888	888
nad3	342	342	330	319	336	330	321	339	342	366	342	342	342	342	342	313	339	351	342	351	313	339	318	354	321	348	351	360	351	351	351	351	351	363
nad4	1260	1218	954	1176	1164	1095	1176	1167	1203	1248	1410	1212	1230	1233	1212	1197	1140	1236	1221	1236	1197	1140	1155	1134	1137	1134	1128	1234	1236	1236	1236	1236	1236	1236
nad4L	249	249	237	270	255	273	270	222	249	255	264	258	258	258	264	240	246	246	213	246	240	246	273	267	267	276	246	246	246	246	246	246	246	246
nad5	1542	1560	1560	1548	1539	1515	1557	1494	1537	1547	1557	1548	1557	1557	1548	1407	1485	1557	1557	1557	1407	1485	1422	1446	1482	1461	1416	1557	1557	1557	1557	1557	1557	1555
nad6	456	459	461	441	453	429	441	435	474	462	471	477	468	465	468	411	429	451	477	471	411	429	420	376	376	369	412	471	465	465	465	468	471	483
Length of rRNA genes (bp)
rrnL	941	902	842	729	726	720	724	707	949	1082	1011	1011	988	989	997	821	846	948	1009	947	821	846	829	839	839	839	828	948	948	948	948	948	948	948
rrnL_copy2										846
rrnS	676	701	814	569	546	606	571	531	688	706	712	698	663	669	700	667	672	689	699	688	667	672	675	662	657	664	675	689	689	689	689	689	689	689
rrnS_copy2										667						667	672
Putative start codon
atp6	ATT	ATG	ATA	ATA	ATA	ATA	ATA	ATA	ATA	ATG	GTG	ATA	ATT	ATG	N/A	ATA	ATA	ATT	ATG	ATT	ATA	ATA	ATA	ATT	ATT	ATT	TTG	ATA	ATC	ATC	TTT	ATA	ATG	ATA
atp8	ATC	ATT	ATG	N/A	N/A	N/A	N/A	N/A	ATA	ATC	TTG	ATA	TTG	TTG	N/A	N/A	N/A	ATT	ATT	ATT	N/A	N/A	N/A	N/A	N/A	N/A	N/A	ATC	ATT	ATT	ATT	ATT	ATT	ATT
cox1	ATG	ATG	ATG	ATA	ATA	ATA	ATA	ATA	ATG	ATG	ATG	ATG	ATG	ATG	ATG	ATA	ATA	ATG	ATG	ATG	ATA	ATA	TTA	GTG	ATT	ATT	ATT	ATG	ATG	ATG	ATG	ATG	ATG	ATG
cox2	ATG	ATG	ATG	ATA	ATA	ATA	ATA	ATA	ATG	ATA	ATG	ATG	ATG	ATG	ATG	ATC	ATG	ATG	ATG	ATG	ATC	ATG	ATA	ATT	ATG	ATA	ATT	ATG	ATG	ATG	ATG	ATG	ATG	ATG
cox3	ATG	ATG	ATG	ATA	ATA	ATA	ATA	ATA	ATG	ATG	ATG	ATG	ATA	ATG	ATG	TTG	ATT	ATG	ATG	ATG	TTG	ATT	TTG	TTG	TTG	TTG	ATA	ATG	ATG	ATG	ATG	ATG	ATG	ATG
cytb	ATG	ATG	ATG	ATA	ATA	ATA	ATA	ATA	ATG	ATG	ATG	ATG	ATG	ATG	ATG	ATG	ATA	ATG	ATG	ATG	ATG	ATA	ATT	ATT	ATT	ATT	ATA	ATG	ATG	ATG	ATG	ATG	ATG	ATG
nad1	ATT	ATA	ATG	ATA	ATA	ATA	ATA	ATA	ATT	ATT	ATT	ATA	ATA	ATA	ATA	ATA	ATA	ATA	ATA	ATA	ATA	ATA	TTG	ATA	ATA	ATT	ATT	ATA	ATA	ATA	ATA	ATA	ATA	ATA
nad2	ATA	ATT	ATT	ATA	ATA	ATA	ATA	ATA	ATA	ATA	ATA	ATA	ATG	ATG	ATA	ATG	ATA	ATT	ATA	ATT	ATG	ATA	ATT	ATA	ATA	ATA	ATT	ATT	ATT	ATT	ATT	ATT	ATT	ATT
nad3	ATA	ATA	ATA	ATA	ATA	ATA	ATA	ATA	ATT	ATT	ATA	ATA	ATT	ATT	ATT	ATT	TTG	ATT	ATT	ATT	ATT	TTG	ATA	ATA	ATA	ATA	ATG	ATA	ATT	ATT	ATT	ATT	ATT	ATA
nad4	ATT	ATG	ATT	ATA	ATA	ATA	ATA	ATA	ATG	ATA	ATA	ATG	ATA	ATA	ATT	ATG	ATA	ATG	ATG	ATG	ATG	ATA	ATA	ATT	ATA	ATA	ATT	ATG	ATG	ATG	ATG	ATG	ATG	ATG
nad4L	ATT	ATA	ATA	ATG	ATA	ATA	ATA	ATA	ATA	ATA	ATA	ATA	ATA	ATA	ACA	ATA	ATT	ATT	ATA	ATT	ATA	ATT	ATA	ATA	ATA	ATT	TTG	ATT	ATT	ATT	ATT	ATT	ATT	ATT
nad5	ATA	ATA	ATA	ATA	ATA	ATA	ATA	ATA	ATA	ATA	ATA	ATA	ATA	ATA	ATA	ATG	ATA	ATT	ATA	ATT	ATG	ATA	ATG	ATA	ATT	ATT	ATT	ATT	ATC	ATT	ATT	ATT	ATT	ATT
nad6	ATT	TTG	TTG	ATA	ATA	ATA	ATA	ATA	ATA	ATA	ATT	ATT	TTG	ATA	ATA	ATA	ATG	ATC	ATT	ATA	ATA	ATG	ATA	ATG	ATA	ATA	ATA	ATA	ATC	ATC	ATC	ATC	ATA	ATC
Putative terminal codon
atp6	TAA	TAA	TAA	TAA	TAA	TAA	TAA	TAA	TAA	TAA	TAA	TAA	TAA	TAA	N/A	TAA	TAG	GA	TAA	TAA	TAA	TAG	TAA	TAA	TAA	TAA	TAA	---	---	TAA	A	TAA	G	C
atp8	TAA	TAA	TAA	N/A	N/A	N/A	N/A	N/A	TAG	TAA	TAA	TAG	TAG	TAA	N/A	N/A	N/A	TAA	TAG	TAA	N/A	N/A	N/A	N/A	N/A	N/A	N/A	TAG	TAA	TAA	TAA	TAA	TAA	TAA
cox1	TAA	TAG	TAA	T	TAA	TAA	TAA	TAG	TAA	TAG	TAG	TAA	TAA	TAA	TAA	TAA	TAA	TAA	TAA	TAA	TAA	TAA	TAA	TAA	TAA	TAA	TAA	---	TAA	TAA	TAA	TAA	TAA	TAA
cox2	TAA	TAA	TAA	TAA	TAA	TAA	TAA	TAA	TAA	TAA	TAA	TAA	TAA	TAA	TAA	TAA	TAA	TAA	TAG	TAA	TAA	TAA	TAA	TAA	TAA	TAA	TAA	TAA	TAA	TAA	TAA	TAA	TAA	TAA
cox3	TAA	TAA	TAA	TAA	TAA	TAA	TAG	TAG	TAA	TAA	TAA	TAA	TAG	TAG	TAA	TAA	TAA	TAG	TAA	TAG	TAA	TAA	TAA	TAA	TAA	TAA	TAA	TAA	TAG	TAG	TAG	TAG	TAG	TAG
cytb	TAA	TAA	TAA	TAA	TAA	TAA	TAA	TAG	TAA	TAG	TAG	TAG	TAA	TAA	TAG	TAA	TAG	TAG	TAG	TAG	TAA	TAG	T	TAA	TAA	TAA	TAA	TAG	TAG	TAG	TAG	TAG	TAG	TAG
nad1	TAA	TAG	TAA	TAA	T	TAG	TAA	TAA	TAA	TAA	TAG	TAA	TAA	TAG	TAG	TAA	TAA	TAA	TAG	TAA	TAA	TAA	TAA	TAA	TAG	TAA	TAG	TAA	TAA	TAA	TAA	TAA	TAA	C
nad2	TAG	TAA	TAA	T	TAA	TAA	TAG	TAA	TAA	TAG	TAG	TAA	TAA	TAA	TAA	T	TAA	TAG	TAA	TAG	T	TAA	TAA	TAG	TAA	TAA	TAA	TAG	TAG	TAG	TAG	TAG	TAA	TAA
nad3	TAA	TAA	TAA	T	TAA	TAG	TAG	TAA	TAA	TAA	TAA	TAA	TAG	TAG	TAA	T	TAG	TAA	TAA	TAA	T	TAG	TAA	TAG	TAA	TAA	TAG	TAA	TAA	TAA	TAA	TAA	TAG	TAA
nad4	TAA	TAA	TAA	TAA	TAA	TAA	TAA	TAG	TAG	TAA	TAA	TAA	TAG	TAA	TAA	TAG	TAA	TAA	TAA	TAG	TAG	TAA	TAA	TAA	TAA	TAG	TAA	T	TAG	TAG	TAG	TAG	TAG	TAG
nad4L	TAA	TAA	TAA	TAA	TAA	TAA	TAA	TAG	TAA	TAA	TAG	TAA	TAA	TAG	TAG	TAA	TAA	TAG	TAA	TAG	TAA	TAA	TAA	TAA	TAA	TAA	TAA	TAG	TAA	TAG	TAG	TAG	TAA	TAG
nad5	TAG	TAA	TAA	TAA	TAA	TAA	TAA	TAA	T	TA	TAG	TAA	TAG	TAG	TAA	TAG	TAG	TAA	TAG	TAG	TAG	TAG	TAA	TAG	TAA	TAA	TAA	---	TAG	TAG	TAA	TAG	---	T
nad6	TAG	TAA	TA	TAA	TAG	TAA	TAA	TAG	TAA	TAA	TAA	TAA	TAA	TAG	TAA	TAG	TAA	C	TAA	TAA	TAG	TAA	TAA	T	T	TAA	T	TAA	TAA	TAA	TAA	TAG	TAA	TAG
AT skew
atp6	-0.106	-0.121	-0.074	-0.289	-0.18	-0.227	-0.311	-0.301	-0.083	0.008	0.007	0.009	-0.142	-0.06	N/A	-0.239	-0.155	0.261	-0.028	0.258	-0.239	-0.155	-0.158	-0.237	-0.243	-0.206	-0.146	0.251	0.245	0.257	0.206	0.25	0.225	0.216
atp8	-0.126	-0.042	-0.117	N/A	N/A	N/A	N/A	N/A	-0.162	-0.126	-0.145	-0.113	-0.115	-0.161	N/A	N/A	N/A	0.13	-0.025	0.156	N/A	N/A	N/A	N/A	N/A	N/A	N/A	0.163	0.14	0.097	0.111	0.062	0.146	0.172
cox1	-0.199	-0.23	-0.169	-0.204	-0.072	-0.155	-0.207	-0.23	-0.127	-0.116	-0.125	-0.08	-0.119	-0.13	-0.124	-0.177	-0.163	0.049	-0.095	0.056	-0.177	-0.163	-0.161	-0.16	-0.2	-0.161	-0.139	0.049	0.046	0.047	0.061	0.064	0.065	0.042
cox2	-0.05	-0.076	-0.042	-0.219	-0.028	-0.087	-0.197	-0.123	0.085	0.059	0.06	0.092	0.025	0.037	0.062	-0.041	-0.127	0.189	0.057	0.205	-0.041	-0.127	-0.044	-0.12	-0.121	-0.117	-0.083	0.173	0.201	0.214	0.195	0.205	0.187	0.175
cox3	-0.175	-0.142	-0.109	-0.281	-0.127	-0.205	-0.257	-0.205	-0.138	-0.079	-0.062	-0.108	-0.112	-0.12	-0.073	-0.183	-0.145	0.227	-0.091	0.242	-0.183	-0.145	-0.201	-0.195	-0.199	-0.151	-0.213	0.245	0.217	0.226	0.209	0.256	0.233	0.242
cytb	-0.187	-0.204	-0.143	-0.295	-0.081	-0.123	-0.246	-0.187	-0.223	-0.196	-0.176	-0.198	-0.246	-0.166	-0.183	-0.192	-0.191	0.086	-0.204	0.095	-0.192	-0.191	-0.163	-0.167	-0.176	-0.153	-0.12	0.077	0.077	0.08	0.092	0.092	0.088	0.088
nad1	-0.142	-0.201	-0.135	-0.19	-0.173	-0.11	-0.198	-0.197	-0.076	-0.087	-0.072	-0.068	-0.106	-0.125	-0.093	-0.027	-0.076	0.174	-0.056	0.166	-0.027	-0.076	-0.143	-0.138	-0.162	-0.132	-0.17	0.201	0.156	0.146	0.136	0.178	0.164	0.167
nad2	-0.086	-0.208	-0.179	-0.296	-0.069	-0.183	-0.256	-0.225	-0.046	-0.068	-0.066	-0.056	-0.125	-0.146	-0.036	-0.173	-0.195	-0.533	-0.043	-0.506	-0.173	-0.195	-0.148	-0.194	-0.201	-0.223	-0.113	-0.509	-0.502	-0.504	-0.476	-0.519	-0.416	-0.423
nad3	-0.175	-0.206	-0.109	-0.443	-0.081	-0.123	-0.414	-0.314	-0.194	-0.167	-0.162	-0.158	-0.124	-0.134	-0.143	-0.167	-0.15	-0.122	-0.174	-0.134	-0.167	-0.15	-0.165	-0.195	-0.189	-0.122	-0.181	-0.098	-0.142	-0.117	-0.129	-0.111	-0.079	-0.104
nad4	-0.115	-0.208	-0.137	-0.281	-0.06	-0.203	-0.262	-0.118	-0.103	-0.154	-0.185	-0.128	-0.197	-0.2	-0.107	-0.148	-0.148	-0.535	-0.123	-0.532	-0.148	-0.148	-0.182	-0.163	-0.179	-0.137	-0.123	-0.477	-0.542	-0.533	-0.501	-0.55	-0.483	-0.47
nad4L	-0.059	-0.157	-0.187	-0.5	0.006	-0.187	-0.416	-0.293	-0.13	-0.093	-0.105	0.011	-0.146	-0.131	0.047	-0.16	-0.19	-0.506	-0.113	-0.487	-0.16	-0.19	-0.127	-0.254	-0.245	-0.193	-0.18	-0.526	-0.506	-0.49	-0.477	-0.539	-0.484	-0.49
nad5	-0.124	-0.218	-0.17	-0.182	-0.163	-0.105	-0.165	-0.302	-0.097	-0.098	-0.115	-0.089	-0.119	-0.143	0.021	-0.129	-0.136	-0.476	-0.114	-0.47	-0.129	-0.136	-0.169	-0.165	-0.153	-0.167	-0.169	-0.451	-0.438	-0.446	-0.431	-0.473	-0.424	-0.403
nad6	-0.249	-0.26	-0.21	-0.142	-0.305	-0.154	-0.163	-0.344	-0.269	-0.162	-0.19	-0.206	-0.337	-0.275	-0.191	-0.139	-0.135	0.086	-0.178	0.065	-0.139	-0.135	-0.11	-0.132	-0.187	-0.219	-0.13	0.038	0.058	0.058	0.031	0.026	0.099	0.062
rRNAs(+)	0.066	-0.016	0.065	N/A	N/A	0.077	N/A	0.057	0.045	0.028	0.022	0.057	-0.017	0.013	0.064	-0.007	0.014	0.205	0.06	0.206	-0.006	0.014	0.002	0.097	0.031	0.037	0.018	0.192	0.193	0.183	0.183	0.219	0.209	0.205
rRNAs(-)	N/A	N/A	N/A	0.04	0.081	0.061	0.047	N/A	N/A	N/A	N/A	N/A	N/A	N/A	N/A	N/A	N/A	N/A	N/A	N/A	N/A	N/A	N/A	-0.015	0.06	N/A	0.034	N/A	N/A	N/A	N/A	N/A	N/A	N/A
rrnL	0.087	0.028	0.068	-0.016	0.118	0.061	-0.02	0.018	0.078	0.031	0.031	0.089	0.007	0.018	0.078	-0.009	0.001	0.249	0.081	0.236	-0.006	0.001	-0.01	-0.015	0.06	0	0.018	0.231	0.233	0.212	0.213	0.257	0.249	0.246
rrnL_copy2										0.001
rrnS	0.036	-0.076	0.063	0.119	0.029	0.077	0.139	0.114	0	0.023	0.009	0.008	-0.056	0.006	0.042	-0.006	0.031	0.145	0.028	0.164	-0.006	0.029	0.017	0.097	0.031	0.085	0.034	0.138	0.137	0.14	0.139	0.166	0.152	0.147
rrnS_copy2										-0.006						-0.006	0.031
tRNAs(+)	0	0.018	0.019	-0.055	0.081	-0.071	-0.05	-0.058	0.062	-0.015	0.006	0	-0.022	-0.009	-0.012	0.008	0.015	0.102	0	0.105	0.008	0.015	0.017	0.015	0.029	0.015	-0.01	0.097	0.093	0.112	0.127	0.133	0.134	0.106
tRNAs(-)	0.074	-0.004	0.016	-0.094	-0.03	-0.074	-0.055	-0.03	0.053	0.038	0.04	0.016	0.075	0.059	0.104	-0.002	0	-0.124	0.055	-0.064	-0.002	0	0.029	-0.004	-0.028	0.05	0.015	-0.114	-0.1	-0.083	-0.122	-0.097	-0.071	-0.109
GC skew
atp6	-0.008	-0.071	-0.234	-0.106	0.183	-0.005	-0.056	0.08	-0.107	-0.257	-0.237	-0.344	-0.185	-0.325	N/A	0.124	-0.008	-0.607	-0.303	-0.575	0.124	-0.008	-0.053	0.03	0.045	0.034	-0.121	-0.546	-0.573	-0.594	-0.555	-0.547	-0.478	-0.514
atp8	0	0.059	-0.333	N/A	N/A	N/A	N/A	N/A	-0.222	-0.421	-0.277	-0.171	-0.388	-0.532	N/A	N/A	N/A	-0.706	-0.489	-0.667	N/A	N/A	N/A	N/A	N/A	N/A	N/A	-0.535	-0.6	-0.636	-0.611	-0.533	-0.5	-0.571
cox1	0.054	0.033	-0.036	0.118	-0.04	0.071	0.14	0.087	-0.013	-0.069	-0.052	-0.165	-0.134	-0.112	-0.127	0.067	0.097	-0.25	-0.141	-0.256	0.067	0.097	0.123	0.104	0.086	0.07	0.134	-0.254	-0.245	-0.253	-0.268	-0.264	-0.248	-0.242
cox2	-0.034	-0.075	-0.192	0.188	-0.06	0.216	0.24	0.202	-0.203	-0.304	-0.269	-0.27	-0.277	-0.302	-0.207	0.06	-0.006	-0.328	-0.257	-0.315	0.06	-0.006	0	0.166	0.043	0.059	-0.061	-0.31	-0.317	-0.333	-0.314	-0.328	-0.315	-0.317
cox3	0.143	0.152	-0.162	0.086	0.023	0.32	0.075	0.193	-0.038	-0.193	-0.212	-0.203	-0.204	-0.142	-0.227	0.071	0.097	-0.368	-0.259	-0.393	0.071	0.097	0.028	0.098	0.125	0.034	0.141	-0.438	-0.358	-0.377	-0.366	-0.404	-0.411	-0.422
cytb	0.212	0.197	-0.034	0.051	-0.033	0.027	-0.011	0.144	0.175	-0.028	-0.06	-0.018	0.129	0.021	0	-0.006	0.014	-0.33	0	-0.338	-0.006	0.014	0.009	0.023	-0.032	0.038	0.036	-0.303	-0.326	-0.332	-0.345	-0.318	-0.286	-0.299
nad1	0.064	0.116	-0.016	0.09	0.133	0.114	0.124	0.304	-0.008	-0.15	-0.16	-0.244	-0.218	-0.213	-0.287	0.051	0.125	-0.401	-0.248	-0.375	0.051	0.125	0.067	0.05	0.067	0.017	0.016	-0.339	-0.355	-0.342	-0.34	-0.374	-0.318	-0.339
nad2	-0.241	0.175	-0.029	0.137	-0.058	0.048	0.226	0.162	-0.184	-0.191	-0.193	-0.238	-0.215	-0.197	-0.296	-0.014	-0.012	0.609	-0.174	0.597	-0.014	-0.012	0.009	-0.089	-0.122	-0.085	0.014	0.587	0.591	0.599	0.578	0.605	0.495	0.535
nad3	0.071	0.12	0	0.326	0	0.098	0.281	0.381	0.262	-0.089	-0.073	-0.118	-0.02	0.074	-0.175	0.088	0.115	-0.314	-0.12	-0.308	0.088	0.115	0.289	0.216	0.088	0.246	0.2	-0.257	-0.269	-0.327	-0.312	-0.354	-0.345	-0.257
nad4	-0.06	0.313	0.163	0.199	-0.093	0.101	0.155	-0.053	-0.136	-0.086	-0.037	-0.153	-0.125	-0.064	-0.253	-0.006	0.004	0.59	-0.137	0.591	-0.006	0.004	0.004	0.042	-0.132	-0.132	0.009	0.517	0.604	0.609	0.59	0.609	0.525	0.515
nad4L	0.067	0.308	0.4	0.353	-0.159	0.165	0.435	0.448	0.071	0.311	0.378	0.088	-0.03	-0.075	-0.042	-0.042	0.056	0.841	0.161	0.8	-0.042	0.056	0.409	0.161	0.176	-0.212	-0.122	0.83	0.848	0.785	0.785	0.83	0.758	0.742
nad5	-0.06	0.224	0.022	-0.066	0.181	0.049	-0.043	0.174	-0.14	-0.201	-0.18	-0.224	-0.217	-0.163	-0.371	-0.023	0.066	0.636	-0.183	0.597	-0.023	0.066	0.014	-0.068	-0.064	-0.018	-0.021	0.598	0.604	0.597	0.609	0.624	0.539	0.53
nad6	0.134	0.299	0.079	0.008	0.205	0.007	-0.008	0.145	0.4	0.045	0.08	0.134	0.029	-0.083	0.196	-0.078	0	-0.591	0.103	-0.534	-0.078	0	0	0	0.016	0.134	-0.037	-0.431	-0.536	-0.529	-0.468	-0.488	-0.423	-0.236
rRNAs(+)	0.169	0.197	0.025	N/A	N/A	0.04	N/A	0.138	0.048	-0.041	-0.072	-0.07	0.089	-0.031	0.007	0.101	0.108	-0.226	-0.047	-0.211	0.093	0.11	0.112	0.057	0.089	0.153	0.09	-0.182	-0.194	-0.182	-0.186	-0.227	-0.208	-0.204
rRNAs(-)	N/A	N/A	N/A	0.11	-0.022	0.021	0.1	N/A	N/A	N/A	N/A	N/A	N/A	N/A	N/A	N/A	N/A	N/A	N/A	N/A	N/A	N/A	N/A	0.094	0.153	N/A	0.114	N/A	N/A	N/A	N/A	N/A	N/A	N/A
rrnL	0.2	0.169	0.028	0.113	-0.079	0.021	0.131	0.155	0	-0.039	-0.079	-0.072	0.059	-0.055	0.012	0.104	0.126	-0.223	-0.014	-0.188	0.093	0.126	0.118	0.094	0.153	0.17	0.09	-0.183	-0.181	-0.142	-0.155	-0.211	-0.205	-0.204
rrnL_copy2										0.126
rrnS	0.127	0.225	0.022	0.106	0.05	0.04	0.069	0.117	0.11	-0.044	-0.063	-0.067	0.128	0	0	0.093	0.091	-0.231	-0.092	-0.241	0.093	0.097	0.106	0.057	0.089	0.133	0.114	-0.18	-0.213	-0.232	-0.225	-0.248	-0.212	-0.205
rrnS_copy2										0.106						0.093	0.091
tRNAs(+)	0.164	0.137	0.069	0.133	0.079	0.254	0.14	0.162	0.074	0.134	0.124	0.12	0.158	0.073	0.047	0.121	0.004	-0.123	0.085	-0.034	0.121	0.004	0.099	0.106	0.021	0.065	0.132	-0.023	-0.081	-0.067	-0.169	-0.067	-0.01	-0.104
tRNAs(-)	0.12	0.128	0.14	0.227	0.152	0.117	0.241	0.036	0.108	0.087	0.145	0.177	0.153	0.175	0.053	0.113	0.533	0.391	0.069	0.312	0.113	0.533	0.088	0.116	0.184	0.062	0.076	0.312	0.323	0.327	0.366	0.327	0.269	0.321
AT content
atp6	83.5	81.5	78.8	67.8	66.4	68.5	70.8	67.3	76.4	71.5	70.9	69.4	70.6	70.9	N/A	71.4	79.3	67.7	70.4	67.8	71.4	79.3	78.3	82.2	79.9	79.6	78	67.2	67.8	67.4	69.6	67.2	64.4	66.9
atp8	81	77.8	78.8	N/A	N/A	N/A	N/A	N/A	74.5	73	72.5	75.1	71.4	72.5	N/A	N/A	N/A	73	72	71.5	N/A	N/A	N/A	N/A	N/A	N/A	N/A	66.7	68.3	73.8	71.4	76.2	69	67.4
cox1	71.4	68.6	69.3	64.6	61.2	59.9	67.3	64.7	65.3	66.1	65.4	60.8	62.5	63.1	64.3	64.9	70.9	63.3	62.9	62.3	64.9	70.9	72.4	72.4	71.3	72	71.9	62.3	63.3	62.9	62.6	61.8	60.7	62.3
cox2	74.1	70.9	69.6	63.1	62.6	62.8	67.8	67.9	64.5	64.8	63.4	59.4	63.6	63.1	64.2	68	74.4	66.2	62.5	63.4	68	74.4	77	73.7	71.7	74.5	75.6	62.4	64.6	64.1	65.2	65.4	61.7	63.3
cox3	77.4	72.9	70.5	64.2	61.6	65.2	66	69.1	69.6	68.8	66.7	63.7	65.1	65.5	66.9	70.7	77.4	64.9	65.1	65.1	70.7	77.4	76.5	79.8	78.9	80.3	77.2	64.8	65.4	64.5	65.3	63.2	62.4	62.2
cytb	76.8	75.4	73.5	66	61.4	62.9	66.8	67.9	72.9	70.6	69.9	69.8	70.1	69.3	70.5	70.7	73.9	65.5	68.8	64.8	70.7	73.9	80.3	80.4	76.9	77.9	77.5	66.1	65.4	66.3	65.5	65.4	64.9	65.2
nad1	75.4	71.9	72.2	66.7	63.2	62.6	68.5	69.5	71	68.8	68	65.3	63.9	63	64.4	71.3	77.9	65.9	65.5	64.5	71.3	77.9	79.3	79.8	78.8	80.6	77.8	62.3	65.6	65.6	66.4	63.8	62.2	62.6
nad2	82.5	79.1	80.6	71.3	68.5	65.6	74.2	73.8	75.1	74.2	73.6	69.2	70.1	71.4	68.4	74.6	80	63.2	69.2	64.8	74.6	80	85.7	86.6	85.3	83.5	83.5	65.6	64.2	64.1	65.3	64	67.4	67.6
nad3	83.6	78.1	77.5	72.1	66.1	69.1	72.3	71.4	75.4	75.4	76.1	70.1	70.8	72.2	71.6	78.3	84.7	70.1	70.7	70.4	78.3	84.7	85.8	85.6	82.2	82.5	80.1	70.8	70.4	70.4	72.6	71.8	68.6	68.9
nad4	81.6	78.7	78.8	66.7	62.9	63	69.8	67.8	76.2	73.8	73.4	71.4	72.7	71.9	70.6	71.6	76.3	61	72.5	61.2	71.6	76.3	79.8	83.2	79.9	80.7	79.4	64.5	61.2	62	62.9	61.5	62.9	63
nad4L	82	79.1	78.9	62.3	65.4	66.7	68.5	73.8	77.5	76.1	72	73.6	74.4	74.1	73.1	70.4	85.4	64.3	70.9	63.5	70.4	85.4	83.9	88.4	87.3	88	83.3	61.8	62.6	62.2	62.2	61.8	63	62.2
nad5	80.4	77.4	79.7	67.6	64	64.6	71.4	67.6	75.3	72.7	72.9	69.4	73.6	73.1	68.4	71.8	77.6	62.2	70.9	61.8	71.8	77.6	80.6	84.8	83.1	81.3	80.2	63.6	64	63.1	64.1	62.1	63.8	64.4
nad6	85.3	78.9	80.7	70.3	66.7	66.7	72.6	71.4	76.8	76	76	73.3	78	76.5	76.1	75.2	81.4	71.8	77.6	71.7	75.2	81.4	82.4	84.6	83.7	81.9	80.4	72.4	70.3	69.9	70.1	73.3	68.4	63.1
rRNAs(+)	81.7	78.1	78.5	N/A	N/A	62.6	N/A	68.9	76.9	75.6	75.9	71.4	72.7	73	74.1	75.6	79.9	68.2	71.6	68	75.5	79.9	82.2	84	83	83	81.2	66.7	69.2	69.5	69.5	68.2	65.9	66.6
rRNAs(-)	N/A	N/A	N/A	66.2	64.3	66.5	67.7	N/A	N/A	N/A	N/A	N/A	N/A	N/A	N/A	N/A	N/A	N/A	N/A	N/A	N/A	N/A	N/A	84.7	85.9	N/A	77.9	N/A	N/A	N/A	N/A	N/A	N/A	N/A
rrnL	81.9	80.2	78.7	69.7	65.3	66.5	70.4	70.9	77.4	76.6	76.4	72.5	74.1	74.3	74.2	77.7	82.1	68.2	72.4	68.5	77.7	82.1	83.6	84.7	85.9	84	81.2	67.8	69.6	71	70.7	69	66.6	66.9
rrnL_copy2										82.1
rrnS	81.4	75.3	78.1	61.8	63	62.6	64.3	66.3	76.2	74.3	75.5	69.9	70.6	71	74	74.2	77.1	67.9	70.4	67.4	74.2	77	80.5	84	83	81.9	77.9	65.4	68.6	67.5	67.8	67.2	65	66.1
rrnS_copy2										74.5						74.2	77.1
tRNAs(+)	78.8	79	78.6	64.5	63.3	62.8	64.8	67.9	73.8	73.2	73.6	71	72	70.8	69.6	74.8	81.4	70.5	71	71	74.7	81.4	81.6	82.6	82.4	79.2	79.2	71.6	71.1	70.5	69.2	70.2	70.4	70
tRNAs(-)	78.5	75.3	78.9	64.9	64.8	62.2	65.2	64.3	78.4	75.9	74.9	70.9	73.9	73.1	72.2	74.2	82.6	61.7	73.3	67.5	74.2	82.6	83.7	84.2	83.8	80.5	76.3	66.4	65.2	65.9	65.6	67.5	66.1	64.9
GC content
atp6	16.4	18.5	21.2	32.2	33.7	31.5	29.2	32.6	23.7	28.5	29.1	30.5	29.4	29.1	N/A	28.6	20.7	32.3	29.6	32.3	28.6	20.7	21.7	17.8	20.1	20.3	22	32.9	32.2	32.6	30.4	32.8	35.6	33
atp8	19	22.3	21.3	N/A	N/A	N/A	N/A	N/A	25.5	26.9	27.4	24.8	28.7	27.5	N/A	N/A	N/A	27	27.9	28.6	N/A	N/A	N/A	N/A	N/A	N/A	N/A	33.4	31.7	26.2	28.6	23.9	31.1	32.6
cox1	28.6	31.4	30.7	35.4	38.9	40	32.8	35.2	34.6	33.9	34.6	39.2	37.5	36.9	35.7	35	29.1	36.7	37.1	37.6	35	29.1	27.6	27.6	28.7	28	28.1	37.6	36.6	37.1	37.4	38.1	39.3	37.7
cox2	25.9	29.1	30.4	36.9	37.4	37.2	32.2	31.8	35.6	35.1	36.6	40.6	36.4	36.9	35.8	32	25.7	33.8	37.5	36.5	32	25.7	23	26.3	28.2	25.5	24.4	37.6	35.4	35.8	34.8	34.7	38.3	36.7
cox3	22.6	27.1	29.5	35.9	38.3	34.8	34	30.9	30.4	31.3	33.3	36.3	34.9	34.5	33.1	29.3	22.6	35.1	34.9	34.9	29.3	22.6	23.5	20.2	21.1	19.6	22.8	35.3	34.6	35.6	34.6	36.8	37.6	37.8
cytb	23.3	24.6	26.5	34.1	38.7	37	33.2	32	27.1	29.4	30.2	30.2	29.9	30.6	29.4	29.4	26	34.5	31.2	35.2	29.4	26	19.8	19.6	23.1	22.2	22.6	33.9	34.5	33.8	34.5	34.6	35.1	34.8
nad1	24.6	28.1	27.8	33.4	36.9	37.4	31.5	30.5	29	31.1	32	34.7	36.1	37	35.6	28.7	22.2	34.1	34.6	35.5	28.7	22.2	20.6	20.2	21.2	19.4	22.2	37.6	34.4	34.4	33.7	36.2	37.8	37.5
nad2	17.6	20.9	19.4	28.7	31.5	34.4	25.8	23.4	25	25.8	26.5	30.9	29.9	28.7	31.5	25.4	19.9	36.8	30.8	35.3	25.4	19.9	14.3	13.4	14.8	16.4	16.5	34.4	35.8	35.9	34.7	36	32.5	32.4
nad3	16.4	21.9	22.4	27.9	34	30.9	27.8	28.6	24.6	24.6	24	29.9	29.2	27.8	28.4	21.7	15.4	30	29.3	29.7	21.7	15.4	14.1	14.4	17.8	17.5	20	29.1	29.6	29.7	27.3	28.2	31.4	31.2
nad4	18.5	21.3	21.3	33.4	37.1	37	30.2	32.3	23.8	26.1	26.6	28.6	27.4	28	29.4	28.4	23.7	39.1	27.5	38.7	28.4	23.7	20.1	16.7	20	19.3	20.6	35.6	38.8	38	37	38.5	37.1	37.1
nad4L	18	20.9	21.1	37.8	34.5	33.3	31.5	26.1	22.4	23.9	28	26.3	25.6	26	26.9	29.6	14.6	35.7	29.1	36.6	29.6	14.6	16.2	11.6	12.7	11.9	16.6	38.3	37.4	37.8	37.8	38.3	37	37.8
nad5	19.6	22.6	20.3	32.3	35.9	35.3	28.6	32.2	24.7	27.3	27.1	30.6	26.4	26.8	31.6	28.2	22.3	37.8	29.1	38.2	28.2	22.3	19.4	15.2	16.9	18.7	19.8	36.4	36	37	35.8	37.9	36.2	35.6
nad6	14.7	21.1	19.3	29.7	33.3	33.4	27.4	28.5	23.2	24.1	24	26.6	22	23.5	23.9	24.8	18.6	28.2	22.5	28.3	24.8	18.6	17.6	15.4	16.2	18.2	19.7	27.6	29.7	30.1	29.9	26.7	31.6	36.9
rRNAs(+)	18.3	21.9	21.6	N/A	N/A	37.5	N/A	31.1	23.1	24.4	24	28.6	27.2	27	25.8	24.4	20.1	31.8	28.4	31.9	24.5	20.2	17.8	16.1	17.1	17	18.9	33.3	30.8	30.5	30.5	31.8	34.1	33.5
rRNAs(-)	N/A	N/A	N/A	33.7	35.7	33.5	32.3	N/A	N/A	N/A	N/A	N/A	N/A	N/A	N/A	N/A	N/A	N/A	N/A	N/A	N/A	N/A	N/A	15.2	14.1	N/A	22.1	N/A	N/A	N/A	N/A	N/A	N/A	N/A
rrnL	18	19.7	21.2	30.3	34.7	33.5	29.5	29.1	22.6	23.5	23.7	27.5	25.8	25.6	25.7	22.3	17.8	31.7	27.6	31.5	22.3	17.8	16.4	15.2	14.1	16.1	18.9	32.3	30.3	29	29.2	31	33.4	33.1
rrnL_copy2										17.8
rrnS	18.6	24.7	21.9	38.1	37	37.5	35.7	33.7	23.8	25.8	24.6	30	29.4	29	26	25.8	22.9	32	29.6	32.6	25.8	23	19.5	16.1	17.1	18	22.1	34.7	31.3	32.5	32.2	32.8	35	34
rrnS_copy2										25.5						25.8	22.9
tRNAs(+)	21.3	21.1	21.4	35.5	36.7	37.2	35.1	32.2	26.2	26.8	26.5	28.9	27.9	29.2	30.4	25.2	18.5	29.5	28.9	29	25.3	18.5	18.4	17.4	17.6	20.8	20.7	28.3	28.9	29.5	30.8	29.8	29.7	29.9
tRNAs(-)	20.8	24.7	21.1	35.2	35.2	37.8	34.8	35.7	21.7	24.1	25.1	29.1	26.2	26.9	27.8	25.7	17.5	38.4	26.7	32.5	25.7	17.5	16.3	15.8	16.2	19.4	23.8	33.6	34.8	34.1	34.4	32.4	33.9	35.1
N/A: Not Available; tRNAs: concatenated tRNA genes; rRNAs: concatenated rRNA genes; +: major strand; -: minus strand
T_m_AP017703.1: Trichuris muris AP017703.1
T_c_DQ520858.1: Thaumamermis cosgrovei DQ520858.1
S_s_DQ520860.1: Strelkovimermis spiculatus DQ520860.1
T_pa: Trichinella patagoniensis KM357412.1
T_sp: Trichuris sp. TTB1 KT449824.1
T_r: Trichuris rhinopiptheroxella MG189593.1
C_s: Capillaria sp. cat-2018 MH665363.1
T_sp: Trichinella spiralis NC_002681.1
X_a: Xiphinema americanum NC_005928.1
T_c_NC_008046.1: Thaumamermis cosgrovei NC_008046.1
S_s_NC_008047.1: Strelkovimermis spiculatus NC_008047.1
A_s: Agamermis sp. BH-2006 NC_008231.1
R_c: Romanomermis culicivorax NC_008640.1
R_n: Romanomermis nielseni NC_008692.1
R_i: Romanomermis iyengari NC_008693.1
H_a: Hexamermis agrotis NC_008828.1
T_su: Trichuris suis NC_017747.1
T_t: Trichuris trichiura NC_017750.1
T_d: Trichuris discolor NC_018596.1
T_o: Trichuris ovis NC_018597.1
T_ps: Trichinella pseudospiralis NC_025749.1
T_b: Trichinella britovi NC_025750.1
T_m_NC_025751.1: Trichinella murrelli NC_025751.1
T_na: Trichinella nativa NC_025752.1
T_ne: Trichinella nelsoni NC_025753.1
T_pa: Trichinella papuae NC_025754.1
T_z: Trichinella zimbabwensis NC_025755.1
T_m_NC_028621.1: Trichuris muris NC_028621.1
L_v: Longidorus vineacola NC_033867.1
P_l: Paralongidorus litoralis NC_033868.1
X_r: Xiphinema rivesi NC_033869.1
X_p: Xiphinema pachtaicum NC_033870.1
E_a: Eucoleus annulatus NC_056391.1
P_t: Pseudocapillaria tomentosa Pseudoc_mentosa

## Sheet: C
ID	Organism	Class	Subclass	Order	Family	Full length (bp)	A (%) (+)	T (%) (+)	C (%) (+)	G (%) (+)	A+T (%) (+)	G+C (%) (+)	AT skew (+)	GC skew (+)	GC skew (plus strand coding)	GC skew (plus strand genes only)	GC skew (fourfold degenerate sites)	GC skew (fourfold degenerate sites on plus strand)	GC skew (all NCR)	Comment
NC_025753.1	Trichinella nelsoni	Enoplea	Dorylaimia	Trichinellida	Trichinellidae	15278	40.6	25.5	24.1	9.8	66.1	33.9	0.229	-0.422	-0.418	-0.323	0.002	-0.842	-0.46
NC_025752.1	Trichinella nativa	Enoplea	Dorylaimia	Trichinellida	Trichinellidae	14077	40.4	25.8	23.8	10	66.2	33.8	0.222	-0.411	-0.404	-0.311	-0.056	-0.876	-0.639
NC_025750.1	Trichinella britovi	Enoplea	Dorylaimia	Trichinellida	Trichinellidae	16421	40.6	26.6	23.1	9.8	67.2	32.9	0.209	-0.405	-0.401	-0.318	-0.009	-0.81	-0.395
NC_002681.1	Trichinella spiralis	Enoplea	Dorylaimia	Trichinellida	Trichinellidae	16706	40.5	26.5	23	9.7	67	32.7	0.209	-0.405	-0.409	-0.324	-0.039	-0.837	-0.369
NC_025751.1	Trichinella murrelli	Enoplea	Dorylaimia	Trichinellida	Trichinellidae	16592	40.7	26.8	22.9	9.7	67.5	32.6	0.206	-0.404	-0.409	-0.316	-0.002	-0.824	-0.37
NC_025749.1	Trichinella pseudospiralis	Enoplea	Dorylaimia	Trichinellida	Trichinellidae	17667	40.9	26.6	22.6	9.9	67.5	32.5	0.212	-0.392	-0.387	-0.322	-0.127	-0.786	-0.425
NC_025754.1	Trichinella papuae	Enoplea	Dorylaimia	Trichinellida	Trichinellidae	17326	40.2	26.6	22.7	10.4	66.8	33.1	0.205	-0.371	-0.367	-0.312	-0.045	-0.673	-0.412
NC_025755.1	Trichinella zimbabwensis	Enoplea	Dorylaimia	Trichinellida	Trichinellidae	14244	39.6	25.4	24	11.1	65	35.1	0.218	-0.368	-0.363	-0.289	-0.103	-0.72	-0.502
NC_027695.1	Litoditis aff. marina PmII	Chromadorea	N/A	Rhabditida	Rhabditidae	13855	47.2	32.3	12.9	7.6	79.5	20.5	0.188	-0.257	-0.26	-0.191	0.174	N/A	-0.143	artefact
NC_009885.1	Caenorhabditis briggsae	Chromadorea	N/A	Rhabditida	Rhabditidae	14420	46	29.5	15.3	9.1	75.5	24.4	0.218	-0.253	-0.255	-0.305	0.223	N/A	-0.257	artefact
NC_027694.1	Litoditis aff. marina PmI	Chromadorea	N/A	Rhabditida	Rhabditidae	13766	46.9	32.2	13	7.8	79.1	20.8	0.186	-0.25	-0.252	-0.105	-0.048	N/A	-0.084	artefact
NC_027696.1	Litoditis aff. marina PmIII	Chromadorea	N/A	Rhabditida	Rhabditidae	14481	46.2	33.6	12.5	7.6	79.8	20.1	0.157	-0.243	-0.25	-0.056	0.174	N/A	-0.098	artefact
NC_027697.1	Litoditis aff. marina PmIV	Chromadorea	N/A	Rhabditida	Rhabditidae	13909	46.8	32.2	13	8	79	21	0.185	-0.24	-0.241	-0.123	0	N/A	-0.145	artefact
NC_005928.1	Xiphinema americanum	Enoplea	Dorylaimia	Dorylaimida	Longidoridae	12626	36.6	29.9	18	15.5	66.5	33.5	0.1	-0.075	-0.076	0.032	0.156	0.093	-0.127
NC_056391.1	Eucoleus annulatus	Enoplea	Dorylaimia	Trichinellida	Capillariidae	14118	38.3	38.3	12.6	10.9	76.6	23.5	0	-0.073	-0.067	-0.059	-0.44	-0.574	-0.192
NC_033869.1	Xiphinema rivesi	Enoplea	Dorylaimia	Dorylaimida	Longidoridae	12624	37.4	31.5	16.6	14.5	68.9	31.1	0.085	-0.069	-0.07	0.054	0.192	0.222	-0.12
NC_017750.1	Trichuris trichiura	Enoplea	Dorylaimia	Trichinellida	Trichuridae	14046	33.6	34.5	16.9	15	68.1	31.9	-0.013	-0.059	-0.053	-0.137	-0.482	-0.523	-0.263
NC_017747.1	Trichuris suis	Enoplea	Dorylaimia	Trichinellida	Trichuridae	14436	35.6	35.9	15.1	13.5	71.5	28.6	-0.004	-0.057	-0.052	-0.105	-0.347	-0.415	-0.165
NC_018597.1	Trichuris ovis	Enoplea	Dorylaimia	Trichinellida	Trichuridae	13946	34.5	35.3	15.9	14.4	69.8	30.3	-0.012	-0.05	-0.049	-0.111	-0.283	-0.323	0.02
NC_033867.1	Longidorus vineacola	Enoplea	Dorylaimia	Dorylaimida	Longidoridae	13519	31.7	32	18.8	17.5	63.7	36.3	-0.005	-0.037	-0.035	-0.011	-0.013	-0.041	-0.128
NC_033868.1	Paralongidorus litoralis	Enoplea	Dorylaimia	Dorylaimida	Longidoridae	12763	32.4	31.5	18.4	17.7	63.9	36.1	0.013	-0.018	-0.017	0.074	0.143	0.125	0.007
NC_018596.1	Trichuris discolor	Enoplea	Dorylaimia	Trichinellida	Trichuridae	13904	33.9	36	15.3	14.9	69.9	30.2	-0.031	-0.012	-0.01	-0.072	-0.34	-0.353	-0.022
NC_008640.1	Romanomermis culicivorax	Enoplea	Dorylaimia	Mermithida	Mermithidae	26194	41.3	38	10.3	10.4	79.3	20.7	0.042	0.007	0.01	0.03	-0.02	0.246	-0.014
NC_008692.1	Romanomermis nielseni	Enoplea	Dorylaimia	Mermithida	Mermithidae	15546	38.8	40.3	10.3	10.5	79.1	20.8	-0.019	0.009	0.011	0.025	0.011	0.093	0.001
NC_008828.1	Hexamermis agrotis	Enoplea	Dorylaimia	Mermithida	Mermithidae	24606	41	37.4	10.7	10.9	78.4	21.6	0.045	0.009	0.01	0.025	-0.027	-0.016	0.002
NC_008693.1	Romanomermis iyengari	Enoplea	Dorylaimia	Mermithida	Mermithidae	18919	39.3	40.2	10.1	10.4	79.5	20.5	-0.012	0.016	0.02	0.053	-0.101	-0.175	0.03
NC_008231.1	Agamermis sp. BH-2006	Enoplea	Dorylaimia	Mermithida	Mermithidae	16561	36.8	43.7	9.6	9.9	80.5	19.5	-0.086	0.019	0.018	0.034	-0.043	-0.063	-0.02
NC_008046.1	Thaumamermis cosgrovei	Enoplea	Dorylaimia	Mermithida	Mermithidae	20013	32.1	39.3	13.9	14.7	71.4	28.6	-0.102	0.026	0.031	0.037	-0.07	-0.065	0.012
NC_008047.1	Strelkovimermis spiculatus	Enoplea	Dorylaimia	Mermithida	Mermithidae	18030	36	42.5	10.1	11.3	78.5	21.4	-0.082	0.054	0.053	0.059	-0.022	-0.023	0.047
NC_033870.1	Xiphinema pachtaicum	Enoplea	Dorylaimia	Dorylaimida	Longidoridae	12489	29.4	39.1	13.7	17.6	68.5	31.3	-0.141	0.124	0.126	0.165	0.09	0.125	-0.066
NC_025291.1	Aphelenchoides besseyi	Chromadorea	N/A	Rhabditida	Aphelenchoididae	16216	28.4	51.6	8.2	11.8	80	20	-0.289	0.18	0.18	0.18	0.206	0.206	-0.153
NC_028622.1	Strongyloides papillosus	Chromadorea	N/A	Rhabditida	Strongyloididae	13909	27.1	41.8	12.7	18.4	68.9	31.1	-0.213	0.183	0.181	0.181	0.56	0.56	0.151
NC_035252.1	Caenorhabditis afra	Chromadorea	N/A	Rhabditida	Rhabditidae	14245	30.1	45.1	9.9	14.8	75.2	24.7	-0.2	0.197	0.199	0.199	0.135	0.135	0.111
NC_005941.1	Steinernema carpocapsae	Chromadorea	N/A	Rhabditida	Steinernematidae	13925	25.5	50.8	9.3	14.4	76.3	23.7	-0.331	0.216	0.215	0.215	-0.07	-0.07	0.104
NC_039926.1	Steinernema abbasi	Chromadorea	N/A	Rhabditida	Steinernematidae	13924	25.6	50.8	9.3	14.4	76.4	23.7	-0.33	0.217	0.218	0.218	-0.077	-0.077	0.106
NC_035246.1	Caenorhabditis angaria	Chromadorea	N/A	Rhabditida	Rhabditidae	13596	31	45.7	8.8	14.5	76.7	23.3	-0.192	0.243	0.243	0.243	0.306	0.306	0.135
NC_035250.1	Caenorhabditis nouraguensis	Chromadorea	N/A	Rhabditida	Rhabditidae	13786	28.9	47.2	9	14.9	76.1	23.9	-0.24	0.248	0.248	0.248	0.19	0.19	0.254
NC_035253.1	Caenorhabditis castelli	Chromadorea	N/A	Rhabditida	Rhabditidae	13655	31	45.6	8.8	14.6	76.6	23.4	-0.191	0.248	0.248	0.248	0.524	0.524	0.081
NC_035245.1	Caenorhabditis plicata	Chromadorea	N/A	Rhabditida	Rhabditidae	14248	29.5	46.5	9	15	76	24	-0.224	0.249	0.249	0.249	0.368	0.368	0.029
NC_035247.1	Caenorhabditis doughertyi	Chromadorea	N/A	Rhabditida	Rhabditidae	13719	29.1	47.1	8.9	14.9	76.2	23.8	-0.237	0.25	0.252	0.252	0.089	0.089	0.275
NC_015245.1	Pristionchus pacificus	Chromadorea	N/A	Rhabditida	Neodiplogasteridae	15954	32.2	44	8.9	14.9	76.2	23.8	-0.155	0.25	0.272	0.272	0.431	0.431	0.141
NC_001328.1	Caenorhabditis elegans	Chromadorea	N/A	Rhabditida	Rhabditidae	13794	31.4	44.8	8.9	14.9	76.2	23.8	-0.175	0.253	0.253	0.253	0.437	0.437	0.111
NC_035248.1	Caenorhabditis virilis	Chromadorea	N/A	Rhabditida	Rhabditidae	13661	30.4	47.3	8.3	14	77.7	22.3	-0.217	0.259	0.259	0.259	0.244	0.244	0.192
NC_035243.1	Caenorhabditis remanei	Chromadorea	N/A	Rhabditida	Rhabditidae	13610	30.5	46.7	8.4	14.4	77.2	22.8	-0.21	0.261	0.262	0.262	0.253	0.253	0.107
NC_035244.1	Caenorhabditis brenneri	Chromadorea	N/A	Rhabditida	Rhabditidae	14212	29.5	47.6	8.4	14.5	77.1	22.9	-0.235	0.266	0.267	0.267	0.2	0.2	0.256
NC_035249.1	Caenorhabditis wallacei	Chromadorea	N/A	Rhabditida	Rhabditidae	13705	29.3	47.3	8.6	14.8	76.6	23.4	-0.235	0.267	0.268	0.268	0.13	0.13	0.275
NC_035251.1	Caenorhabditis macrosperma	Chromadorea	N/A	Rhabditida	Rhabditidae	13633	27.8	48	8.8	15.4	75.8	24.2	-0.266	0.272	0.272	0.272	0.129	0.129	0.255
NC_025756.1	Caenorhabditis tropicalis	Chromadorea	N/A	Rhabditida	Rhabditidae	13874	28.1	47.6	8.8	15.5	75.7	24.3	-0.257	0.278	0.278	0.278	0.183	0.183	0.289
NC_024020.1	Rhigonema thysanophora	Chromadorea	N/A	Rhabditida	Rhigonematidae	15015	22	45.7	11.6	20.8	67.7	32.4	-0.35	0.285	0.285	0.285	0.33	0.33	0.022
NC_028624.1	Strongyloides stercoralis	Chromadorea	N/A	Rhabditida	Strongyloididae	13751	20.6	56.3	8.1	14.9	76.9	23	-0.465	0.296	0.298	0.298	-0.185	-0.185	0.257
NC_029233.1	Allodiplogaster sudhausi	Chromadorea	N/A	Rhabditida	Diplogasteridae	16005	31.8	45.7	7.9	14.6	77.5	22.5	-0.179	0.296	0.299	0.299	0.548	0.548	0.281
NC_021120.1	Bursaphelenchus mucronatus	Chromadorea	N/A	Rhabditida	Aphelenchoididae	14583	32.7	52.6	5	9.7	85.3	14.7	-0.234	0.318	0.319	0.319	0.214	0.214	-0.231
NC_007934.1	Anisakis simplex	Chromadorea	N/A	Rhabditida	Anisakidae	13916	22.9	48.3	9.8	19	71.2	28.8	-0.357	0.32	0.317	0.317	0.311	0.311	0.505
NC_034329.1	Anisakis pegreffii	Chromadorea	N/A	Rhabditida	Anisakidae	14002	23	48.3	9.7	18.9	71.3	28.6	-0.354	0.322	0.319	0.319	0.338	0.338	0.473
NC_028229.1	Strongyloides venezuelensis	Chromadorea	N/A	Rhabditida	Strongyloididae	15956	24.3	48.8	9.1	17.8	73.1	26.9	-0.335	0.323	0.323	0.323	0.377	0.377	0.364
NC_026023.1	Anisakis berlandi	Chromadorea	N/A	Rhabditida	Anisakidae	13915	23.1	48.2	9.7	19	71.3	28.7	-0.353	0.325	0.322	0.322	0.431	0.431	0.402
NC_024037.1	Contracaecum osculatum	Chromadorea	N/A	Rhabditida	Anisakidae	13823	22.7	47.5	10	19.8	70.2	29.8	-0.353	0.328	0.323	0.323	0.279	0.279	0.456
NC_014870.1	Contracaecum rudolphii B Bullini et al.	N/A		N/A	Ascaridoidea	14022	22.8	47.6	9.9	19.7	70.4	29.6	-0.353	0.332	-0.332	0.329	0.329	0.367	0.367
NC_008534.1	Heterorhabditis bacteriophora	Chromadorea	N/A	Strongylida	Heterorhabditidae	18128	28.8	47	8.1	16.1	75.8	24.2	-0.24	0.332	0.322	0.322	0.507	0.507	0.232
NC_040293.1	Heterorhabditis indica	Chromadorea	N/A	Strongylida	Heterorhabditidae	18128	28.8	47	8.1	16.1	75.8	24.2	-0.24	0.332	0.331	0.331	0.507	0.507	0.254
NC_031644.1	Pseudoterranova cattani	Chromadorea	N/A	Rhabditida	Anisakidae	13950	22.7	48.4	9.6	19.3	71.1	28.9	-0.362	0.336	0.334	0.334	0.436	0.436	0.03
NC_031646.1	Pseudoterranova krabbei	Chromadorea	N/A	Rhabditida	Anisakidae	13948	22.2	48.2	9.8	19.8	70.4	29.6	-0.369	0.338	0.337	0.337	0.436	0.436	-0.071
NC_027163.1	Pseudoterranova azarasi	Chromadorea	N/A	Rhabditida	Anisakidae	13954	22.3	48.4	9.6	19.7	70.7	29.3	-0.369	0.342	0.339	0.339	0.396	0.396	0.175
NC_031643.1	Pseudoterranova bulbosa	Chromadorea	N/A	Rhabditida	Anisakidae	13957	22.7	48.5	9.4	19.3	71.2	28.7	-0.363	0.345	0.343	0.343	0.473	0.473	0.078
NC_023208.1	Bursaphelenchus xylophilus	Chromadorea	N/A	Rhabditida	Aphelenchoididae	14778	31.8	51.7	5.4	11.1	83.5	16.5	-0.239	0.346	0.347	0.347	0.726	0.726	0
NC_031645.1	Pseudoterranova decipiens sensu lato Germany	Chromadorea	N/A	Rhabditida	Anisakidae	13962	22.7	48.4	9.5	19.5	71.1	29	-0.362	0.346	0.344	0.344	0.444	0.444	0.133
NC_031649.1	Contracaecum ogmorhini sensu lato Pacific Canada	Chromadorea	N/A	Rhabditida	Anisakidae	14010	22.9	48.3	9.3	19.4	71.2	28.7	-0.357	0.35	0.347	0.347	0.556	0.556	0.177
NC_031648.1	Contracaecum ogmorhini sensu lato South Africa	Chromadorea	N/A	Rhabditida	Anisakidae	14012	22.9	48.4	9.3	19.4	71.3	28.7	-0.358	0.353	0.351	0.351	0.53	0.53	0.219
NC_016127.1	Heliconema longissimum	Chromadorea	N/A	Rhabditida	Physalopteridae	13610	26.2	52.9	6.7	14.1	79.1	20.8	-0.337	0.354	0.353	0.353	0.155	0.155	0.35
NC_023933.1	Oesophagostomum columbianum	Chromadorea	N/A	Strongylida	Chabertiidae	13561	29.6	48.1	7.2	15	77.7	22.2	-0.238	0.354	0.353	0.353	0.333	0.333	0.382
NC_036669.1	Ortleppascaris sinensis	Chromadorea	N/A	Rhabditida	Ascarididae	13828	26.1	48	8.4	17.6	74.1	26	-0.296	0.354	0.35	0.35	0.479	0.479	0.473
NC_014181.1	Oesophagostomum quadrispinulatum	Chromadorea	N/A	Strongylida	Chabertiidae	13681	30.7	46.8	7.3	15.2	77.5	22.5	-0.208	0.354	0.35	0.35	0.568	0.568	0.474
NC_031647.1	Contracaecum ogmorhini sensu lato Australia	Chromadorea	N/A	Rhabditida	Anisakidae	14019	22.9	48.5	9.2	19.4	71.4	28.6	-0.358	0.357	0.354	0.354	0.54	0.54	0.225
NC_016128.1	Cucullanus robustus	Chromadorea	N/A	Rhabditida	Cucullanidae	13972	24.6	47	9.1	19.2	71.6	28.3	-0.312	0.358	0.361	0.361	0.476	0.476	0.247
NC_013827.1	Teladorsagia circumcincta	Chromadorea	N/A	Strongylida	Haemonchidae	14066	31	46.1	7.3	15.6	77.1	22.9	-0.196	0.364	0.356	0.356	0.402	0.402	0.739
NC_025267.1	Uncinaria sanguinis	Chromadorea	N/A	Strongylida	Ancylostomatidae	13753	30.4	48.5	6.7	14.4	78.9	21.1	-0.229	0.367	0.367	0.367	0.568	0.568	0.22
NC_031517.1	Triodontophorus nipponicus	Chromadorea	N/A	Strongylida	Strongylidae	13701	30.8	45.2	7.6	16.4	76	24	-0.189	0.367	0.363	0.363	0.487	0.487	0.407
NC_035004.1	Cylicostephanus minutus	Chromadorea	N/A	Strongylida	Strongylidae	13826	31.4	45.3	7.3	15.9	76.7	23.2	-0.181	0.369	0.363	0.363	0.518	0.518	0.565
NC_004298.1	Brugia malayi	Chromadorea	N/A	Rhabditida	Onchocercidae	13657	21.6	53.9	7.7	16.8	75.5	24.5	-0.428	0.371	0.37	0.37	0.049	0.049	0.098
NC_026554.1	Meloidogyne arenaria	Chromadorea	N/A	Rhabditida	Meloidogynidae	17580	33.2	50.2	5.2	11.4	83.4	16.6	-0.205	0.372	0.381	0.381	0.567	0.567	0.244
NC_026556.1	Meloidogyne javanica	Chromadorea	N/A	Rhabditida	Meloidogynidae	18291	33.5	49.9	5.2	11.5	83.4	16.7	-0.197	0.378	0.383	0.383	0.649	0.649	0.27
NC_013831.1	Chabertia ovina	Chromadorea	N/A	Strongylida	Chabertiidae	13682	29.6	46.7	7.4	16.3	76.3	23.7	-0.224	0.378	0.377	0.377	0.417	0.417	0.333
NC_024097.1	Meloidogyne incognita	Chromadorea	N/A	Rhabditida	Meloidogynidae	17662	33.5	49.8	5.1	11.5	83.3	16.6	-0.195	0.381	0.377	0.377	0.655	0.655	0.266
NC_023932.1	Oesophagostomum asperum	Chromadorea	N/A	Strongylida	Chabertiidae	13672	30.2	47.5	6.9	15.4	77.7	22.3	-0.223	0.381	0.381	0.381	0.534	0.534	0.302
NC_033886.1	Nippostrongylus brasiliensis	Chromadorea	N/A	Strongylida	Heligmonellidae	13355	28.9	47.5	7.2	16.3	76.4	23.5	-0.243	0.386	0.384	0.384	0.514	0.514	0.75
NC_026555.1	Meloidogyne enterolobii	Chromadorea	N/A	Rhabditida	Meloidogynidae	17053	33.2	50.1	5.1	11.6	83.3	16.7	-0.203	0.387	0.418	0.418	0.811	0.811	0.204
NC_044071.1	Setaria labiatopapillosa	Chromadorea	N/A	Rhabditida	Setariidae	13950	24.4	54.5	6.4	14.6	78.9	21	-0.381	0.39	0.388	0.388	0.833	0.833	0.393
NC_023782.1	Chabertia erschowi	Chromadorea	N/A	Strongylida	Chabertiidae	13705	28.3	46	7.8	17.8	74.3	25.6	-0.238	0.39	0.399	0.399	0.482	0.482	0.379
NC_010773.1	Toxocara cati	Chromadorea	N/A	Rhabditida	Toxocaridae	14029	22.3	47.7	9.1	20.9	70	30	-0.363	0.392	0.391	0.391	0.372	0.372	0.222
NC_028623.1	Strongyloides ratti	Chromadorea	N/A	Rhabditida	Strongyloididae	16609	20.6	55.8	7.1	16.4	76.4	23.5	-0.46	0.393	0.393	0.393	0.774	0.774	0.396
NC_038070.1	Cyathostomum pateratum	Chromadorea	N/A	Strongylida	Strongylidae	13822	30.5	45.2	7.4	16.9	75.7	24.3	-0.195	0.393	0.388	0.388	0.58	0.58	0.488
NC_046711.1	Cylicocyclus ashworthi	Chromadorea	N/A	Strongylida	Strongylidae	13876	30.2	45.2	7.5	17.1	75.4	24.6	-0.2	0.393	0.384	0.384	0.543	0.543	0.568
NC_035003.1	Cyathostomum catinatum	Chromadorea	N/A	Strongylida	Strongylidae	13838	30.6	45.5	7.2	16.7	76.1	23.9	-0.196	0.395	0.392	0.392	0.631	0.631	0.486
NC_013807.1	Trichostrongylus vitrinus	Chromadorea	N/A	Strongylida	Trichostrongylidae	13800	32.8	46.1	6.3	14.7	78.9	21	-0.169	0.396	0.393	0.393	0.711	0.711	0.708
NC_043849.1	Cylicocyclus auriculatus	Chromadorea	N/A	Strongylida	Strongylidae	13831	30.3	45.4	7.4	17	75.7	24.4	-0.2	0.397	0.394	0.394	0.567	0.567	0.5
NC_036409.1	Marshallagia marshalli	Chromadorea	N/A	Strongylida	Haemonchidae	13891	29.7	46.5	7.2	16.6	76.2	23.8	-0.22	0.398	0.394	0.394	0.617	0.617	0.409
NC_029736.1	Haemonchus placei	Chromadorea	N/A	Strongylida	Haemonchidae	13664	33.5	45.4	6.4	14.8	78.9	21.2	-0.151	0.398	0.393	0.393	0.794	0.794	0.702
NC_031516.1	Triodontophorus serratus	Chromadorea	N/A	Strongylida	Strongylidae	13794	31.8	45.4	6.9	15.9	77.2	22.8	-0.176	0.398	0.396	0.396	0.763	0.763	0.446
NC_039643.1	Cylicocyclus radiatus	Chromadorea	N/A	Strongylida	Strongylidae	13836	30	45	7.5	17.5	75	25	-0.199	0.398	0.39	0.39	0.605	0.605	0.527
NC_042234.1	Coronocyclus labiatus	Chromadorea	N/A	Strongylida	Strongylidae	13827	30.5	45.2	7.3	17	75.7	24.3	-0.194	0.399	0.394	0.394	0.603	0.603	0.489
NC_034289.1	Ancylostoma tubaeforme	Chromadorea	N/A	Strongylida	Ancylostomatidae	13730	29.2	48.5	6.7	15.6	77.7	22.3	-0.248	0.401	0.4	0.4	0.591	0.591	0.488
NC_035142.1	Ancylostoma ceylanicum	Chromadorea	N/A	Strongylida	Ancylostomatidae	13660	30.5	47.9	6.5	15.2	78.4	21.7	-0.222	0.401	0.398	0.398	0.795	0.795	0.389
NC_032299.1	Cylicocyclus nassatus	Chromadorea	N/A	Strongylida	Strongylidae	13846	29.7	45.1	7.6	17.7	74.8	25.3	-0.206	0.401	0.396	0.396	0.627	0.627	0.508
NC_010690.1	Toxocara canis	Chromadorea	N/A	Rhabditida	Toxocaridae	14322	21.9	46.7	9.4	22	68.6	31.4	-0.362	0.402	0.405	0.405	0.474	0.474	0.307
NC_042141.1	Cylicodontophorus bicoronatus	Chromadorea	N/A	Strongylida	Strongylidae	13756	29.9	45.2	7.4	17.5	75.1	24.9	-0.204	0.404	0.402	0.402	0.671	0.671	0.407
NC_010383.2	Haemonchus contortus	Chromadorea	N/A	Strongylida	Haemonchidae	14055	33.4	44.7	6.5	15.4	78.1	21.9	-0.144	0.405	0.403	0.403	0.781	0.781	0.442
NC_024639.1	Nematodirus oiratianus	Chromadorea	N/A	Strongylida	Molineidae	13765	28.5	47.7	7.1	16.8	76.2	23.9	-0.253	0.408	0.405	0.405	0.487	0.487	0.614
NC_013817.1	Oesophagostomum dentatum	Chromadorea	N/A	Strongylida	Chabertiidae	13869	28.6	47.1	7.2	17.1	75.7	24.3	-0.244	0.409	0.403	0.403	0.539	0.539	0.518
NC_010527.1	Toxocara malaysiensis	Chromadorea	N/A	Rhabditida	Toxocaridae	14266	21.7	47.2	9.2	22	68.9	31.2	-0.371	0.412	0.412	0.412	0.574	0.574	0.283
NC_013848.1	Mecistocirrus digitatus	Chromadorea	N/A	Strongylida	Haemonchidae	15221	34	45.7	5.9	14.4	79.7	20.3	-0.147	0.416	0.408	0.408	0.789	0.789	0.701
NC_024638.1	Nematodirus spathiger	Chromadorea	N/A	Strongylida	Molineidae	13519	26.8	48.3	7.3	17.7	75.1	25	-0.287	0.417	0.416	0.416	0.429	0.429	0.577
NC_013808.1	Cylicocyclus insigne	Chromadorea	N/A	Strongylida	Strongylidae	13828	30.6	46	6.8	16.6	76.6	23.4	-0.201	0.419	0.415	0.415	0.757	0.757	0.595
NC_035005.1	Poteriostomum imparidentatum	Chromadorea	N/A	Strongylida	Strongylidae	13817	29.8	44.9	7.4	18	74.7	25.4	-0.202	0.419	0.412	0.412	0.734	0.734	0.577
NC_016186.1	Wuchereria bancrofti	Chromadorea	N/A	Rhabditida	Onchocercidae	13636	20.5	54.1	7.4	18	74.6	25.4	-0.449	0.42	0.42	0.42	0.339	0.339	0.267
NC_026729.1	Triodontophorus brevicauda	Chromadorea	N/A	Strongylida	Strongylidae	14305	31.9	45.2	6.6	16.3	77.1	22.9	-0.173	0.424	0.412	0.412	0.721	0.721	0.756
NC_004806.1	Cooperia oncophora	Chromadorea	N/A	Strongylida	Cooperiidae	13636	29.8	46.9	6.4	16	76.7	22.4	-0.223	0.425	0.424	0.424	0.766	0.766	0.474
NC_014486.1	Chandlerella quiscali	Chromadorea	N/A	Rhabditida	Onchocercidae	13757	23	54.6	6.4	15.9	77.6	22.3	-0.407	0.426	0.424	0.424	0.655	0.655	0.519
NC_012309.1	Ancylostoma caninum	Chromadorea	N/A	Strongylida	Ancylostomatidae	13717	29	48.5	6.5	16.1	77.5	22.6	-0.252	0.426	0.423	0.423	0.856	0.856	0.63
NC_031365.1	Dirofilaria sp. 'hongkongensis'	Chromadorea	N/A	Rhabditida	Onchocercidae	13680	19.7	56.6	6.8	16.9	76.3	23.7	-0.484	0.428	0.428	0.428	0.348	0.348	0.263
NC_003415.1	Ancylostoma duodenale	Chromadorea	N/A	Strongylida	Ancylostomatidae	13721	28.3	48.4	6.6	16.7	76.7	23.3	-0.262	0.431	0.429	0.429	0.7	0.7	0.403
NC_013818.2	Strongylus vulgaris	Chromadorea	N/A	Strongylida	Strongylidae	14301	29.3	47.2	6.7	16.8	76.5	23.5	-0.233	0.432	0.426	0.426	0.665	0.665	0.596
NC_026868.1	Strongylus equinus	Chromadorea	N/A	Strongylida	Strongylidae	14545	31.1	47	6.2	15.7	78.1	21.9	-0.205	0.436	0.42	0.42	0.801	0.801	0.754
NC_013821.1	Syngamus trachea	Chromadorea	N/A	Strongylida	Syngamidae	14647	26	47.8	7.4	18.8	73.8	26.2	-0.295	0.439	0.438	0.438	0.544	0.544	0.475
NC_016172.1	Onchocerca flexuosa	Chromadorea	N/A	Rhabditida	Onchocercidae	13672	20.3	53.9	7.2	18.6	74.2	25.8	-0.453	0.44	0.439	0.439	0.434	0.434	0.37
NC_034239.1	Gnathostoma nipponicum	Chromadorea	N/A	Rhabditida	Gnathostomatidae	14093	26.8	47.7	7.1	18.4	74.5	25.5	-0.281	0.441	0.443	0.443	0.686	0.686	0.305
NC_042411.1	Heterakis dispar	Chromadorea	N/A	Rhabditida	Heterakidae	13995	23	46.8	8.4	21.8	69.8	30.2	-0.34	0.442	0.44	0.44	0.646	0.646	0.222
NC_023099.1	Macropicola ocydromi	Chromadorea	N/A	Strongylida	Chabertiidae	13659	29.4	46.4	6.7	17.4	75.8	24.1	-0.224	0.442	0.435	0.435	0.796	0.796	0.59
NC_024931.1	Philometroides sanguineus	Chromadorea	N/A	Rhabditida	Philometridae	14378	28.9	43.8	7.6	19.7	72.7	27.3	-0.206	0.442	0.444	0.444	0.568	0.568	0.379
NC_013824.1	Trichostrongylus axei	Chromadorea	N/A	Strongylida	Trichostrongylidae	13653	31.1	45.3	6.6	17	76.4	23.6	-0.187	0.444	0.439	0.439	0.818	0.818	0.75
NC_036666.1	Ascaris ovis	Chromadorea	N/A	Rhabditida	Ascarididae	14288	22.1	49.7	7.8	20.4	71.8	28.2	-0.385	0.445	0.442	0.442	0.651	0.651	0.333
NC_016198.1	Ascaris lumbricoides	Chromadorea	N/A	Rhabditida	Ascarididae	14281	22.1	49.8	7.8	20.4	71.9	28.2	-0.385	0.446	0.442	0.442	0.667	0.667	0.275
NC_015924.1	Baylisascaris transfuga	Chromadorea	N/A	Rhabditida	Ascarididae	14898	21.7	47.7	8.5	22.1	69.4	30.6	-0.375	0.447	0.443	0.443	0.637	0.637	0.347
NC_026687.1	Gongylonema pulchrum	Chromadorea	N/A	Rhabditida	Gongylonematidae	13798	22.3	53.7	6.6	17.4	76	24	-0.413	0.448	0.447	0.447	0.771	0.771	0.328
NC_018363.1	Thelazia callipaeda	Chromadorea	N/A	Rhabditida	Thelaziidae	13668	22.4	52.2	7	18.4	74.6	25.4	-0.4	0.449	0.449	0.449	0.603	0.603	0.174
NC_016200.1	Baylisascaris procyonis	Chromadorea	N/A	Rhabditida	Ascarididae	14781	22	48.5	8.1	21.4	70.5	29.5	-0.377	0.449	0.443	0.443	0.642	0.642	0.317
NC_029839.1	Heterakis gallinarum	Chromadorea	N/A	Rhabditida	Heterakidae	13973	23.2	46.6	8.3	21.9	69.8	30.2	-0.336	0.449	0.433	0.433	0.659	0.659	0.178
NC_036427.1	Parascaris equorum	Chromadorea	N/A	Rhabditida	Ascarididae	13899	21.6	48.6	8.2	21.6	70.2	29.8	-0.384	0.452	0.449	0.449	0.658	0.658	0.504
NC_001327.1	Ascaris suum	Chromadorea	N/A	Rhabditida	Ascarididae	14284	22.2	49.8	7.7	20.4	72	28.1	-0.384	0.453	0.45	0.45	0.675	0.675	0.463
NC_021643.1	Ascaridia columbae	Chromadorea	N/A	Rhabditida	Ascaridiidae	13931	25.6	45.5	7.9	21	71.1	28.9	-0.281	0.453	0.451	0.451	0.631	0.631	0.221
NC_029975.1	Dirofilaria repens	Chromadorea	N/A	Rhabditida	Onchocercidae	13675	19.1	56.9	6.5	17.4	76	23.9	-0.498	0.454	0.454	0.454	0.632	0.632	0.22
NC_024884.1	Parascaris univalens	Chromadorea	N/A	Rhabditida	Ascarididae	13920	21.7	48.9	8	21.4	70.6	29.4	-0.385	0.454	0.451	0.451	0.69	0.69	0.504
NC_019803.1	Bunostomum trigonocephalum	Chromadorea	N/A	Strongylida	Ancylostomatidae	13764	27.8	48.7	6.4	17	76.5	23.4	-0.273	0.454	0.45	0.45	0.872	0.872	0.59
NC_016197.1	Acanthocheilonema viteae	Chromadorea	N/A	Rhabditida	Onchocercidae	13724	19.6	54	7.2	19.3	73.6	26.5	-0.468	0.456	0.455	0.455	0.506	0.506	0.105
NC_015927.1	Baylisascaris schroederi	Chromadorea	N/A	Rhabditida	Ascarididae	14778	21.1	47.5	8.5	22.9	68.6	31.4	-0.384	0.457	0.455	0.455	0.66	0.66	0.32
NC_023098.1	Hypodontus macropi	Chromadorea	N/A	Strongylida	Chabertiidae	13634	26.3	47	7.3	19.5	73.3	26.8	-0.283	0.457	0.454	0.454	0.647	0.647	0.343
NC_012308.1	Bunostomum phlebotomum	Chromadorea	N/A	Strongylida	Ancylostomatidae	13790	26.9	50.1	6.2	16.7	77	22.9	-0.301	0.458	0.451	0.451	0.882	0.882	0.627
NC_023504.1	Toxascaris leonina	Chromadorea	N/A	Rhabditida	Ascarididae	14310	21.9	49.6	7.7	20.8	71.5	28.5	-0.387	0.458	0.457	0.457	0.759	0.759	0.352
NC_014282.1	Setaria digitata	Chromadorea	N/A	Rhabditida	Setariidae	13839	19.4	55.7	6.7	18.1	75.1	24.8	-0.483	0.459	0.458	0.458	0.361	0.361	0.684
NC_003416.2	Necator americanus	Chromadorea	N/A	Strongylida	Ancylostomatidae	13605	27.4	49.2	6.3	17.1	76.6	23.4	-0.285	0.46	0.457	0.457	0.78	0.78	0.514
NC_029838.1	Heterakis beramporia	Chromadorea	N/A	Rhabditida	Heterakidae	14012	24.3	47	7.7	21	71.3	28.7	-0.318	0.462	0.461	0.461	0.794	0.794	0.249
NC_036308.1	Camallanus cotti	Chromadorea	N/A	Rhabditida	Camallanidae	17901	19.8	51	7.9	21.4	70.8	29.3	-0.441	0.463	0.452	0.452	0.582	0.582	0.468
NC_019810.1	Dictyocaulus viviparus	Chromadorea	N/A	Strongylida	Dictyocaulidae	13310	24.6	51.8	6.3	17.3	76.4	23.6	-0.355	0.466	0.469	0.469	0.684	0.684	0.267
NC_019809.1	Dictyocaulus eckerti	Chromadorea	N/A	Strongylida	Dictyocaulidae	13300	24.7	51.6	6.3	17.4	76.3	23.7	-0.353	0.466	0.467	0.467	0.653	0.653	0.434
NC_023262.1	Protostrongylus rufescens	Chromadorea	N/A	Strongylida	Protostrongylidae	13619	25.9	48.6	6.8	18.7	74.5	25.5	-0.305	0.467	0.463	0.463	0.752	0.752	0.583
NC_032073.1	Gnathostoma doloresi	Chromadorea	N/A	Rhabditida	Gnathostomatidae	13809	25	45.5	7.7	21.7	70.5	29.4	-0.291	0.474	0.473	0.473	0.747	0.747	0.385
NC_021135.1	Spirocerca lupi	Chromadorea	N/A	Rhabditida	Thelaziidae	13780	21.9	51.8	6.9	19.4	73.7	26.3	-0.406	0.477	0.477	0.477	0.598	0.598	0.376
NC_013813.1	Metastrongylus pudendotectus	Chromadorea	N/A	Strongylida	Metastrongylidae	13793	26.1	51.4	5.8	16.7	77.5	22.5	-0.326	0.483	0.479	0.479	0.824	0.824	0.667
NC_001861.1	Onchocerca volvulus	Chromadorea	N/A	Rhabditida	Onchocercidae	13747	19.3	54	6.9	19.8	73.3	26.7	-0.475	0.486	0.483	0.483	0.675	0.675	0.407
NC_021642.1	Ascaridia galli	Chromadorea	N/A	Rhabditida	Ascaridiidae	13977	20.9	50.6	7.3	21.1	71.5	28.4	-0.415	0.486	0.484	0.484	0.538	0.538	0.242
NC_027726.1	Gnathostoma spinigerum	Chromadorea	N/A	Rhabditida	Gnathostomatidae	14079	23.7	47.4	7.4	21.5	71.1	28.9	-0.333	0.486	0.486	0.486	0.714	0.714	0.457
NC_005305.1	Dirofilaria immitis	Chromadorea	N/A	Rhabditida	Onchocercidae	13814	19.3	54.9	6.6	19.3	74.2	25.9	-0.481	0.492	0.489	0.489	0.696	0.696	0.743
NC_030332.1	Angiostrongylus malaysiensis	Chromadorea	N/A	Strongylida	Angiostrongylidae	13516	26.8	48.4	6.2	18.6	75.2	24.8	-0.287	0.499	0.499	0.499	0.864	0.864	0.358
NC_031891.2	Onchocerca ochengi	Chromadorea	N/A	Rhabditida	Onchocercidae	13744	19	54.3	6.7	20.1	73.3	26.8	-0.482	0.502	0.499	0.499	0.818	0.818	0.494
NC_019571.1	Aelurostrongylus abstrusus	Chromadorea	N/A	Strongylida	Angiostrongylidae	13913	21.3	50.6	7	21.1	71.9	28.1	-0.408	0.502	0.501	0.501	0.685	0.685	0.541
NC_013067.1	Angiostrongylus costaricensis	Chromadorea	N/A	Strongylida	Angiostrongylidae	13585	25.4	47.8	6.6	20.2	73.2	26.8	-0.306	0.507	0.506	0.506	0.77	0.77	0.421
NC_016019.1	Dracunculus medinensis	Chromadorea	N/A	Rhabditida	Dracunculidae	14628	20.1	52.6	6.5	20.7	72.7	27.2	-0.447	0.521	0.531	0.531	0.795	0.795	0.397
NC_013815.1	Metastrongylus salmi	Chromadorea	N/A	Strongylida	Metastrongylidae	13778	23.7	50.3	6.2	19.8	74	26	-0.359	0.523	0.522	0.522	0.758	0.758	0.562
NC_046586.1	Angiostrongylus mackerrasae	Chromadorea	N/A	Strongylida	Angiostrongylidae	13356	25.3	48.7	6.1	19.9	74	26	-0.316	0.529	0.529	0.529	0.91	0.91	0.714
NC_024656.1	Parafilaroides normani	Chromadorea	N/A	Strongylida	Filaroididae	13414	21	51.2	6.5	21.2	72.2	27.7	-0.418	0.53	0.533	0.533	0.8	0.8	0.455
NC_013065.1	Angiostrongylus cantonensis	Chromadorea	N/A	Strongylida	Angiostrongylidae	13497	24.5	48.7	6.2	20.6	73.2	26.8	-0.33	0.539	0.539	0.539	0.833	0.833	0.455
NC_016129.1	Wellcomia siamensis	Chromadorea	N/A	Rhabditida	Oxyuridae	14128	25.3	52.6	4.7	17.4	77.9	22.1	-0.35	0.577	0.568	0.568	0.776	0.776	0.71
NC_028345.1	Passalurus ambiguus	Chromadorea	N/A	Rhabditida	Oxyuridae	14023	19.1	52.5	5.9	22.5	71.6	28.4	-0.467	0.585	0.584	0.584	0.728	0.728	0.353
NC_018602.1	Angiostrongylus vasorum	Chromadorea	N/A	Strongylida	Angiostrongylidae	13422	21.5	47.6	6.1	24.7	69.1	30.8	-0.379	0.602	0.601	0.601	0.903	0.903	0.507
NC_027190.1	Oxyuris equi	Chromadorea	N/A	Rhabditida	Oxyuridae	13641	18.9	48.9	5.9	26.3	67.8	32.2	-0.443	0.635	0.631	0.631	0.761	0.761	0.597

## Sheet: D
Taxon	Accession number	Size(bp)	AT%	AT-Skew	GC-Skew
Syphacia muris	AP017697.1	13804	72.5	-0.313	0.65
Oxyuris equi	KP404095.1	13641	67.8	-0.443	0.635
Oxyuris equi	NC_027190.1	13641	67.8	-0.443	0.635
Aspiculuris tetraptera	KT764937.1	13700	70.2	-0.469	0.606
Angiostrongylus vasorum	JX268542.1	13422	69.1	-0.379	0.602
Angiostrongylus vasorum	NC_018602.1	13422	69.1	-0.379	0.602
Passalurus ambiguus	KT879302.1	14023	71.6	-0.467	0.585
Passalurus ambiguus	NC_028345.1	14023	71.6	-0.467	0.585
Enterobius vermicularis	AP017684.1	14003	71.3	-0.391	0.58
Wellcomia siamensis	GQ332427.1	14128	77.9	-0.35	0.577
Wellcomia siamensis	NC_016129.1	14128	77.9	-0.35	0.577
Enterobius vermicularis	EU281143.1	14010	71.2	-0.39	0.567
Enterobius vermicularis	NC_011300.1	14010	71.2	-0.39	0.567
Ascaridia sp. GHL-2013	JX624730.1	13862	67.1	-0.398	0.561
Angiostrongylus cantonensis	MK570632.1	13500	73.1	-0.336	0.548
Angiostrongylus cantonensis	MK570630.1	13508	73.1	-0.335	0.547
Angiostrongylus cantonensis	KT947978.1	13509	73.1	-0.334	0.546
Syphacia obvelata	KT900946.1	14231	74.1	-0.388	0.542
Syphacia obvelata	NC_029239.1	14231	74.1	-0.388	0.542
Angiostrongylus cantonensis	MK570629.1	13507	73.2	-0.331	0.542
Angiostrongylus cantonensis	AP017672.1	13506	73.2	-0.331	0.542
Angiostrongylus cantonensis	MK570631.1	13506	73.2	-0.331	0.542
Angiostrongylus cantonensis	GQ398121.1	13497	73.2	-0.33	0.539
Angiostrongylus cantonensis	NC_013065.1	13497	73.2	-0.33	0.539
Parafilaroides normani	KJ801815.1	13414	72.2	-0.418	0.53
Parafilaroides normani	NC_024656.1	13414	72.2	-0.418	0.53
Metastrongylus salmi	GQ888715.1	13778	74	-0.359	0.523
Metastrongylus salmi	NC_013815.1	13778	74	-0.359	0.523
Metastrongylus salmi	MF706166.1	13722	73.5	-0.36	0.523
Dracunculus medinensis	JN555591.1	14628	72.7	-0.447	0.521
Dracunculus medinensis	NC_016019.1	14628	72.7	-0.447	0.521
Dracunculus medinensis	AP017682.1	14076	72.8	-0.435	0.515
Angiostrongylus costaricensis	GQ398122.1	13585	73.2	-0.306	0.507
Angiostrongylus costaricensis	NC_013067.1	13585	73.2	-0.306	0.507
Onchocerca ochengi	AP017693.1	13743	73.1	-0.484	0.503
Onchocerca ochengi	AP017694.1	13743	73.1	-0.484	0.503
Aelurostrongylus abstrusus	JX519458.1	13913	71.9	-0.408	0.502
Aelurostrongylus abstrusus	NC_019571.1	13913	71.9	-0.408	0.502
Onchocerca ochengi	KX181289.2	13744	73.3	-0.482	0.502
Onchocerca ochengi	NC_031891.2	13744	73.3	-0.482	0.502
Angiostrongylus costaricensis	KR827449.1	13652	74.9	-0.287	0.499
Angiostrongylus cantonensis	KT186242.1	13519	75.3	-0.286	0.499
Angiostrongylus malaysiensis	KT947979.1	13516	75.2	-0.287	0.499
Angiostrongylus malaysiensis	NC_030332.1	13516	75.2	-0.287	0.499
Angiostrongylus costaricensis	AP017675.1	13645	74.9	-0.287	0.498
Onchocerca ochengi	KX181290.2	13744	73.2	-0.482	0.497
Dirofilaria immitis	AJ537512.1	13814	74.2	-0.481	0.492
Dirofilaria immitis	NC_005305.1	13814	74.2	-0.481	0.492
Physaloptera rara	MH931178.1	13735	72.4	-0.317	0.492
Onchocerca volvulus	KT599912.1	13769	73.3	-0.474	0.489
Onchocerca volvulus	AP017695.1	13744	73.3	-0.475	0.487
Gnathostoma spinigerum	KP410547.1	14079	71.1	-0.333	0.486
Gnathostoma spinigerum	NC_027726.1	14079	71.1	-0.333	0.486
Ascaridia galli	JX624728.1	13977	71.5	-0.415	0.486
Ascaridia galli	NC_021642.1	13977	71.5	-0.415	0.486
Onchocerca volvulus	AF015193.1	13747	73.3	-0.475	0.486
Onchocerca volvulus	NC_001861.1	13747	73.3	-0.475	0.486
Metastrongylus pudendotectus	GQ888714.1	13793	77.5	-0.326	0.483
Metastrongylus pudendotectus	NC_013813.1	13793	77.5	-0.326	0.483
Gnathostoma doloresi	KX231806.1	13812	70.8	-0.291	0.481
Spirocerca lupi	KC305876.1	13780	73.7	-0.406	0.477
Spirocerca lupi	NC_021135.1	13780	73.7	-0.406	0.477
Gnathostoma doloresi	KU975390.1	13809	70.5	-0.291	0.474
Gnathostoma doloresi	NC_032073.1	13809	70.5	-0.291	0.474
Dictyocaulus viviparus	AP017683.1	13309	76.8	-0.364	0.473
Litomosoides sigmodontis	AP017689.1	13883	72.9	-0.462	0.471
Protostrongylus rufescens	KF481953.1	13619	74.5	-0.305	0.467
Protostrongylus rufescens	NC_023262.1	13619	74.5	-0.305	0.467
Dictyocaulus viviparus	JX519460.1	13310	76.4	-0.355	0.466
Dictyocaulus viviparus	NC_019810.1	13310	76.4	-0.355	0.466
Dictyocaulus eckerti	JX519459.1	13300	76.3	-0.353	0.466
Dictyocaulus eckerti	NC_019809.1	13300	76.3	-0.353	0.466
Acanthocheilonema viteae	AP017679.1	13568	73.2	-0.478	0.464
Camallanus cotti	MF580344.1	17901	70.8	-0.441	0.463
Camallanus cotti	NC_036308.1	17901	70.8	-0.441	0.463
Heterakis beramporia	KU529972.1	14012	71.3	-0.318	0.462
Heterakis beramporia	NC_029838.1	14012	71.3	-0.318	0.462
Bunostomum phlebotomum	KF011546.1	13803	76.9	-0.302	0.462
Necator americanus	AJ417719.2	13605	76.6	-0.285	0.46
Necator americanus	NC_003416.2	13605	76.6	-0.285	0.46
Setaria digitata	GU138699.1	13839	75.1	-0.483	0.459
Setaria digitata	NC_014282.1	13839	75.1	-0.483	0.459
Setaria digitata	KY284626.1	13814	74.9	-0.475	0.459
Toxascaris leonina	KC902750.1	14310	71.5	-0.387	0.458
Toxascaris leonina	NC_023504.1	14310	71.5	-0.387	0.458
Bunostomum phlebotomum	FJ483517.1	13790	77	-0.301	0.458
Bunostomum phlebotomum	NC_012308.1	13790	77	-0.301	0.458
Baylisascaris schroederi	HQ671081.1	14778	68.6	-0.384	0.457
Baylisascaris schroederi	NC_015927.1	14778	68.6	-0.384	0.457
Hypodontus macropi	KF361318.1	13634	73.3	-0.283	0.457
Hypodontus macropi	NC_023098.1	13634	73.3	-0.283	0.457
Acanthocheilonema viteae	HQ186249.1	13724	73.6	-0.468	0.456
Acanthocheilonema viteae	NC_016197.1	13724	73.6	-0.468	0.456
Dirofilaria repens	KX265049.1	13678	76	-0.5	0.456
Dirofilaria repens	KX265048.1	13675	76.1	-0.499	0.456
Ascaris lumbricoides	KY368758.1	14279	66	-0.413	0.455
Meloidogyne chitwoodi	KJ476150.1	18201	84.4	-0.281	0.454
Meloidogyne chitwoodi	NC_024096.1	18201	84.4	-0.281	0.454
Ascaris lumbricoides	KY368756.1	14320	70.2	-0.395	0.454
Ascaris lumbricoides	KY368755.1	14320	70	-0.397	0.454
Ascaris lumbricoides	KY368763.1	14320	70	-0.398	0.454
Ascaris lumbricoides	KY368759.1	14320	68.7	-0.4	0.454
Ascaris lumbricoides	KY368761.1	14319	69.1	-0.401	0.454
Parascaris univalens	KM067271.1	13920	70.6	-0.385	0.454
Parascaris univalens	NC_024884.1	13920	70.6	-0.385	0.454
Bunostomum trigonocephalum	JQ234674.1	13764	76.5	-0.273	0.454
Bunostomum trigonocephalum	NC_019803.1	13764	76.5	-0.273	0.454
Dirofilaria repens	KR071802.1	13675	76	-0.498	0.454
Dirofilaria repens	NC_029975.1	13675	76	-0.498	0.454
Ascaris lumbricoides	KY368760.1	14320	70.5	-0.393	0.453
Ascaris lumbricoides	KY368762.1	14319	69.8	-0.399	0.453
Ascaris lumbricoides	KY368764.1	14302	66	-0.409	0.453
Ascaris suum	NC_001327.1	14284	72	-0.384	0.453
Ascaris suum	X54253.1	14284	72	-0.384	0.453
Ascaris suum	KY045804.1	14139	71.8	-0.389	0.453
Ascaris lumbricoides	AP017677.1	13988	71.6	-0.397	0.453
Ascaridia columbae	JX624729.1	13931	71.1	-0.281	0.453
Ascaridia columbae	NC_021643.1	13931	71.1	-0.281	0.453
Parascaris equorum	AP017696.1	13927	70.4	-0.386	0.453
Dirofilaria repens	KX265047.1	13672	76	-0.496	0.453
Thelazia callipaeda	KY908319.1	13666	74.8	-0.398	0.453
Ascaris suum	HQ704901.1	14311	71.8	-0.385	0.452
Parascaris equorum	MF678786.1	13899	70.2	-0.384	0.452
Parascaris equorum	NC_036427.1	13899	70.2	-0.384	0.452
Thelazia callipaeda	KY908320.1	13666	74.8	-0.399	0.452
Hammerschmidtiella sp. ZengetLiu-2016	KY399989.1	24562	74.2	-0.199	0.451
Ascaris lumbricoides	KY368754.1	14310	67.3	-0.406	0.451
Ascaris lumbricoides	KY368757.1	14270	63.5	-0.406	0.451
Ascaris sp.	MH059555.1	14268	71.3	-0.388	0.451
Bunostomum trigonocephalum	KF255998.1	13771	76.4	-0.272	0.451
Ascaris lumbricoides	KY045802.1	14280	72	-0.384	0.45
Thelazia callipaeda	AP017700.1	13667	74.7	-0.399	0.45
Thelazia callipaeda	KY908318.1	13666	74.8	-0.398	0.45
Baylisascaris procyonis	JF951366.1	14781	70.5	-0.377	0.449
Baylisascaris procyonis	NC_016200.1	14781	70.5	-0.377	0.449
Gnathostoma sp. MMS-2017	KX826912.1	14391	73.1	-0.279	0.449
Heterakis gallinarum	KU529973.1	13973	69.8	-0.336	0.449
Heterakis gallinarum	NC_029839.1	13973	69.8	-0.336	0.449
Thelazia callipaeda	JX069968.1	13668	74.6	-0.4	0.449
Thelazia callipaeda	NC_018363.1	13668	74.6	-0.4	0.449
Loa loa	HQ186250.1	13590	75.6	-0.45	0.449
Loa loa	NC_016199.1	13590	75.6	-0.45	0.449
Toxocara vitulorum	FJ664617.1	10486	67.5	-0.443	0.449
Baylisascaris ailuri	HQ671080.1	14657	69.5	-0.378	0.448
Baylisascaris ailuri	NC_015925.1	14657	69.5	-0.378	0.448
Ascaris lumbricoides	KY045803.1	14274	71.9	-0.385	0.448
Ascaris sp. chimpanzee-cA	KC839986.1	14268	71.9	-0.386	0.448
Ascaris suum	KY045800.1	14210	71.8	-0.385	0.448
Ascaris suum	KY045801.1	14151	71.9	-0.386	0.448
Gongylonema pulchrum	KM264298.1	13798	76	-0.413	0.448
Gongylonema pulchrum	NC_026687.1	13798	76	-0.413	0.448
Baylisascaris transfuga	HQ671079.1	14898	69.4	-0.375	0.447
Baylisascaris transfuga	NC_015924.1	14898	69.4	-0.375	0.447
Parascaris univalens	KM216010.1	14350	70.9	-0.371	0.447
Ascaris sp. gibbon-gA	KC839987.1	14274	71.7	-0.386	0.447
Ascaris suum	KY045805.1	14265	71.8	-0.385	0.447
Gongylonema pulchrum	AP017685.1	13812	76.2	-0.412	0.447
Ascaris lumbricoides	JN801161.1	14281	71.9	-0.385	0.446
Ascaris lumbricoides	NC_016198.1	14281	71.9	-0.385	0.446
Ascaris ovis	KU522453.1	14288	71.8	-0.385	0.445
Ascaris ovis	NC_036666.1	14288	71.8	-0.385	0.445
Onchocerca flexuosa	AP017692.1	13634	74.3	-0.454	0.445
Trichostrongylus axei	GQ888719.1	13653	76.4	-0.187	0.444
Trichostrongylus axei	NC_013824.1	13653	76.4	-0.187	0.444
Philometroides sanguineus	KM111526.1	14378	72.7	-0.206	0.442
Philometroides sanguineus	NC_024931.1	14378	72.7	-0.206	0.442
Heterakis dispar	MK024389.1	13995	69.8	-0.34	0.442
Heterakis dispar	NC_042411.1	13995	69.8	-0.34	0.442
Macropicola ocydromi	KF361320.1	13659	75.8	-0.224	0.442
Macropicola ocydromi	NC_023099.1	13659	75.8	-0.224	0.442
Necator americanus	AJ556134.1	13606	76.8	-0.274	0.442
Gnathostoma nipponicum	KX826911.1	14093	74.5	-0.281	0.441
Gnathostoma nipponicum	NC_034239.1	14093	74.5	-0.281	0.441
Ascaris lumbricoides	HQ704900.1	14303	71.7	-0.384	0.44
Onchocerca flexuosa	HQ214004.1	13672	74.2	-0.453	0.44
Onchocerca flexuosa	NC_016172.1	13672	74.2	-0.453	0.44
Syngamus trachea	GQ888718.1	14647	73.8	-0.295	0.439
Syngamus trachea	NC_013821.1	14647	73.8	-0.295	0.439
Dirofilaria sp. 'Thailand II'	MH823371.1	13651	76.5	-0.483	0.439
Strongylus equinus	KM605251.1	14545	78.1	-0.205	0.436
Strongylus equinus	NC_026868.1	14545	78.1	-0.205	0.436
Dirofilaria sp. 'Thailand II'	MH823372.1	13651	76.4	-0.483	0.436
Dirofilaria sp. 'Thailand II'	MH823370.1	13651	76.4	-0.483	0.435
Wuchereria bancrofti	JQ316200.1	13641	74.4	-0.462	0.434
Wuchereria bancrofti	AP017705.1	13644	74.4	-0.459	0.433
Wuchereria bancrofti	JN367461.1	13635	74.5	-0.46	0.433
Strongylus vulgaris	GQ888717.2	14301	76.5	-0.233	0.432
Strongylus vulgaris	NC_013818.2	14301	76.5	-0.233	0.432
Ancylostoma duodenale	AJ417718.1	13721	76.7	-0.262	0.431
Ancylostoma duodenale	NC_003415.1	13721	76.7	-0.262	0.431
Hypodontus macropi	KF361317.1	13655	76.2	-0.232	0.431
Wuchereria bancrofti	JF775522.1	13636	74.5	-0.46	0.431
Ancylostoma duodenale	AP017676.1	13710	76.7	-0.263	0.43
Toxascaris leonina	MK516267.1	14685	71.1	-0.378	0.429
Dirofilaria sp. 'hongkongensis'	KX265050.1	13680	76.3	-0.484	0.428
Dirofilaria sp. 'hongkongensis'	NC_031365.1	13680	76.3	-0.484	0.428
Strongylus vulgaris	AP017698.1	14042	76.6	-0.235	0.427
Chandlerella quiscali	HM773029.1	13757	77.6	-0.407	0.426
Chandlerella quiscali	NC_014486.1	13757	77.6	-0.407	0.426
Ancylostoma caninum	FJ483518.1	13717	77.5	-0.252	0.426
Ancylostoma caninum	NC_012309.1	13717	77.5	-0.252	0.426
Cooperia oncophora	AY265417.1	13636	76.7	-0.223	0.425
Cooperia oncophora	NC_004806.1	13636	76.7	-0.223	0.425
Triodontophorus brevicauda	KP191043.1	14305	77.1	-0.173	0.424
Triodontophorus brevicauda	NC_026729.1	14305	77.1	-0.173	0.424
Cooperia oncophora	GQ888713.1	13674	77	-0.221	0.424
Ancylostoma caninum	AP017673.1	13702	77.5	-0.249	0.421
Hypodontus macropi	KF361319.1	13699	74.9	-0.238	0.421
Wuchereria bancrofti	HQ184469.1	13636	74.6	-0.449	0.42
Wuchereria bancrofti	NC_016186.1	13636	74.6	-0.449	0.42
Cylicocyclus insigne	GQ888712.1	13828	76.6	-0.201	0.419
Cylicocyclus insigne	NC_013808.1	13828	76.6	-0.201	0.419
Poteriostomum imparidentatum	KY495602.1	13817	74.7	-0.202	0.419
Poteriostomum imparidentatum	NC_035005.1	13817	74.7	-0.202	0.419
Nematodirus spathiger	KF573749.1	13519	75.1	-0.287	0.417
Nematodirus spathiger	NC_024638.1	13519	75.1	-0.287	0.417
Mecistocirrus digitatus	GQ888722.1	15221	79.7	-0.147	0.416
Mecistocirrus digitatus	NC_013848.1	15221	79.7	-0.147	0.416
Heligmosomoides polygyrus	AP017688.1	13666	76.2	-0.244	0.416
Toxocara malaysiensis	AM412316.1	14266	68.9	-0.371	0.412
Toxocara malaysiensis	NC_010527.1	14266	68.9	-0.371	0.412
Cooperia oncophora	KY769271.1	13583	77.1	-0.203	0.412
Mecistocirrus digitatus	KU308395.1	14762	78.9	-0.16	0.409
Oesophagostomum dentatum	GQ888716.1	13869	75.7	-0.244	0.409
Oesophagostomum dentatum	NC_013817.1	13869	75.7	-0.244	0.409
Nematodirus oiratianus	KF573750.1	13765	76.2	-0.253	0.408
Nematodirus oiratianus	NC_024639.1	13765	76.2	-0.253	0.408
Oesophagostomum dentatum	AP017691.1	13751	75.8	-0.243	0.406
Haemonchus contortus	EU346694.2	14055	78.1	-0.144	0.405
Haemonchus contortus	NC_010383.2	14055	78.1	-0.144	0.405
Toxocara canis	AP017701.1	14339	68.7	-0.361	0.404
Toxocara canis	EU730761.1	14163	68.3	-0.367	0.404
Cylicodontophorus bicoronatus	MH551241.1	13756	75.1	-0.204	0.404
Cylicodontophorus bicoronatus	NC_042141.1	13756	75.1	-0.204	0.404
Cylicostephanus goldi	AP017681.1	13827	76.1	-0.199	0.403
Toxocara canis	AM411108.1	14322	68.6	-0.362	0.402
Toxocara canis	NC_010690.1	14322	68.6	-0.362	0.402
Oesophagostomum dentatum	FM161882.1	13752	75.8	-0.243	0.402
Cylicocyclus nassatus	KX819273.1	13846	74.8	-0.206	0.401
Cylicocyclus nassatus	NC_032299.1	13846	74.8	-0.206	0.401
Ancylostoma tubaeforme	KY070315.1	13730	77.7	-0.248	0.401
Ancylostoma tubaeforme	NC_034289.1	13730	77.7	-0.248	0.401
Ancylostoma ceylanicum	KY640299.1	13660	78.4	-0.222	0.401
Ancylostoma ceylanicum	NC_035142.1	13660	78.4	-0.222	0.401
Ancylostoma ceylanicum	AP017674.1	13655	78.5	-0.22	0.4
Haemonchus placei	AP017687.1	14251	79.3	-0.14	0.399
Haemonchus contortus	CP035799.1	14001	77.4	-0.15	0.399
Coronocyclus labiatus	MH551242.1	13827	75.7	-0.194	0.399
Coronocyclus labiatus	NC_042234.1	13827	75.7	-0.194	0.399
Marshallagia marshalli	MG011723.1	13891	76.2	-0.22	0.398
Marshallagia marshalli	NC_036409.1	13891	76.2	-0.22	0.398
Cylicocyclus radiatus	MH363701.1	13836	75	-0.199	0.398
Cylicocyclus radiatus	NC_039643.1	13836	75	-0.199	0.398
Triodontophorus serratus	KX185154.1	13794	77.2	-0.176	0.398
Triodontophorus serratus	NC_031516.1	13794	77.2	-0.176	0.398
Mansonella ozzardi	KX822021.1	13681	74.3	-0.429	0.398
Haemonchus placei	KT955899.1	13664	78.9	-0.151	0.398
Haemonchus placei	NC_029736.1	13664	78.9	-0.151	0.398
Cylicocyclus auriculatus	MK047416.1	13831	75.7	-0.2	0.397
Cylicocyclus auriculatus	NC_043849.1	13831	75.7	-0.2	0.397
Trichostrongylus vitrinus	GQ888711.1	13800	78.9	-0.169	0.396
Trichostrongylus vitrinus	NC_013807.1	13800	78.9	-0.169	0.396
Cyathostomum catinatum	KY495600.1	13838	76.1	-0.196	0.395
Cyathostomum catinatum	NC_035003.1	13838	76.1	-0.196	0.395
Radopholus similis	FN313571.1	16791	85.4	-0.239	0.394
Strongyloides ratti	LC050211.1	16609	76.4	-0.46	0.393
Strongyloides ratti	NC_028623.1	16609	76.4	-0.46	0.393
Cyathostomum pateratum	MG727531.1	13822	75.7	-0.195	0.393
Cyathostomum pateratum	NC_038070.1	13822	75.7	-0.195	0.393
Toxocara cati	AM411622.1	14029	70	-0.363	0.392
Toxocara cati	NC_010773.1	14029	70	-0.363	0.392
Setaria labiatopapillosa	MH937750.1	13950	78.9	-0.381	0.39
Setaria labiatopapillosa	NC_044071.1	13950	78.9	-0.381	0.39
Chabertia erschowi	KF660603.1	13705	74.3	-0.238	0.39
Chabertia erschowi	NC_023782.1	13705	74.3	-0.238	0.39
Meloidogyne enterolobii	KP202351.1	17053	83.3	-0.203	0.387
Meloidogyne enterolobii	NC_026555.1	17053	83.3	-0.203	0.387
Uncinaria sanguinis	KF924756.1	13746	77.8	-0.244	0.387
Nippostrongylus brasiliensis	AP017690.1	13356	76.4	-0.243	0.386
Nippostrongylus brasiliensis	KY347017.1	13355	76.4	-0.243	0.386
Nippostrongylus brasiliensis	NC_033886.1	13355	76.4	-0.243	0.386
Chabertia ovina	KF660604.1	13717	76.6	-0.22	0.382
Meloidogyne incognita	KJ476151.1	17662	83.3	-0.195	0.381
Meloidogyne incognita	NC_024097.1	17662	83.3	-0.195	0.381
Oesophagostomum asperum	KC715826.1	13672	77.7	-0.223	0.381
Oesophagostomum asperum	NC_023932.1	13672	77.7	-0.223	0.381
Brugia timori	AP017686.1	13658	75.9	-0.432	0.38
Meloidogyne javanica	KP202352.1	18291	83.4	-0.197	0.378
Meloidogyne javanica	NC_026556.1	18291	83.4	-0.197	0.378
Chabertia ovina	GQ888721.1	13682	76.3	-0.224	0.378
Chabertia ovina	NC_013831.1	13682	76.3	-0.224	0.378
Parastrongyloides trichosuri	LC050209.1	13699	74.8	-0.409	0.376
Parastrongyloides trichosuri	NC_028620.1	13699	74.8	-0.409	0.376
Meloidogyne arenaria	KP202350.1	17580	83.4	-0.205	0.372
Meloidogyne arenaria	NC_026554.1	17580	83.4	-0.205	0.372
Brugia malayi	AF538716.1	13657	75.5	-0.428	0.371
Brugia malayi	NC_004298.1	13657	75.5	-0.428	0.371
Cylicostephanus minutus	KY495601.1	13826	76.7	-0.181	0.369
Cylicostephanus minutus	NC_035004.1	13826	76.7	-0.181	0.369
Uncinaria sanguinis	KF924757.1	13753	78.9	-0.229	0.367
Uncinaria sanguinis	NC_025267.1	13753	78.9	-0.229	0.367
Triodontophorus nipponicus	KX185155.1	13701	76	-0.189	0.367
Triodontophorus nipponicus	NC_031517.1	13701	76	-0.189	0.367
Meloidogyne oryzae	MK507908.1	17066	83.3	-0.251	0.365
Meloidogyne oryzae	NC_041493.1	17066	83.3	-0.251	0.365
Teladorsagia circumcincta	GQ888720.1	14066	77.1	-0.196	0.364
Teladorsagia circumcincta	NC_013827.1	14066	77.1	-0.196	0.364
Bursaphelenchus xylophilus	JQ429761.1	12945	81.6	-0.27	0.364
Bursaphelenchus xylophilus	JQ514067.1	12945	81.6	-0.27	0.364
Bursaphelenchus xylophilus	JQ514068.1	12945	81.6	-0.27	0.364
Teladorsagia circumcincta	AP017699.1	14065	77.2	-0.194	0.363
Cucullanus robustus	GQ332426.1	13972	71.6	-0.312	0.358
Cucullanus robustus	NC_016128.1	13972	71.6	-0.312	0.358
Contracaecum ogmorhini sensu lato Australia	KU558725.1	14019	71.4	-0.358	0.357
Contracaecum ogmorhini sensu lato Australia	NC_031647.1	14019	71.4	-0.358	0.357
Bursaphelenchus xylophilus	AP017463.1	15197	84.1	-0.23	0.354
Ortleppascaris sinensis	KU950438.1	13828	74.1	-0.296	0.354
Ortleppascaris sinensis	NC_036669.1	13828	74.1	-0.296	0.354
Oesophagostomum quadrispinulatum	FM161883.1	13681	77.5	-0.208	0.354
Oesophagostomum quadrispinulatum	NC_014181.1	13681	77.5	-0.208	0.354
Heliconema longissimum	GQ332423.1	13610	79.1	-0.337	0.354
Heliconema longissimum	NC_016127.1	13610	79.1	-0.337	0.354
Oesophagostomum columbianum	KC715827.1	13561	77.7	-0.238	0.354
Oesophagostomum columbianum	NC_023933.1	13561	77.7	-0.238	0.354
Contracaecum ogmorhini sensu lato South Africa	KU558726.1	14012	71.3	-0.358	0.353
Contracaecum ogmorhini sensu lato South Africa	NC_031648.1	14012	71.3	-0.358	0.353
Contracaecum osculatum B sensu Nascetti et al. (1993)	JN786333.1	13522	69.8	-0.368	0.353
Contracaecum osculatum A sensu Nascetti et al. (1993)	JN786334.1	13782	70.5	-0.359	0.351
Contracaecum ogmorhini sensu lato Pacific Canada	KU558727.1	14010	71.2	-0.357	0.35
Contracaecum ogmorhini sensu lato Pacific Canada	NC_031649.1	14010	71.2	-0.357	0.35
Brugia pahangi	AP017680.1	13675	74.7	-0.426	0.349
Contracaecum osculatum B sensu Nascetti et al. (1993)	JN786332.1	13670	70.2	-0.359	0.348
Bursaphelenchus xylophilus	GQ332424.1	14778	83.5	-0.239	0.346
Bursaphelenchus xylophilus	NC_023208.1	14778	83.5	-0.239	0.346
Pseudoterranova decipiens sensu lato Germany	KU558723.1	13962	71.1	-0.362	0.346
Pseudoterranova decipiens sensu lato Germany	NC_031645.1	13962	71.1	-0.362	0.346
Pseudoterranova bulbosa	KU558720.1	13957	71.2	-0.363	0.345
Pseudoterranova bulbosa	NC_031643.1	13957	71.2	-0.363	0.345
Contracaecum osculatum A sensu Nascetti et al. (1993)	JN786331.1	13809	70.5	-0.356	0.344
Pseudoterranova azarasi	KR052144.1	13954	70.7	-0.369	0.342
Pseudoterranova azarasi	NC_027163.1	13954	70.7	-0.369	0.342
Diploscapter coronatus	LC213018.1	13378	80.2	-0.404	0.342
Diploscapter coronatus	NC_035106.1	13378	80.2	-0.404	0.342
Pseudoterranova decipiens sensu lato Antarctica	KU558722.1	13965	71.6	-0.354	0.338
Pseudoterranova krabbei	KU558724.1	13948	70.4	-0.369	0.338
Pseudoterranova krabbei	NC_031646.1	13948	70.4	-0.369	0.338
Pseudoterranova cattani	KU558721.1	13950	71.1	-0.362	0.336
Pseudoterranova cattani	NC_031644.1	13950	71.1	-0.362	0.336
Meloidogyne graminicola	HG529223.2	20030	82.9	-0.249	0.335
Meloidogyne graminicola	NC_024275.1	20030	82.9	-0.249	0.335
Heterorhabditis bacteriophora	EF043402.1	18128	75.8	-0.24	0.332
Heterorhabditis bacteriophora	MH104864.1	18128	75.8	-0.24	0.332
Heterorhabditis bacteriophora	MH119604.1	18128	75.8	-0.24	0.332
Heterorhabditis bacteriophora	NC_008534.1	18128	75.8	-0.24	0.332
Heterorhabditis indica	MH119603.1	18128	75.8	-0.24	0.332
Heterorhabditis indica	NC_040293.1	18128	75.8	-0.24	0.332
Contracaecum rudolphii B Bullini et al.	FJ905109.1	14022	70.4	-0.353	0.332
Contracaecum rudolphii B Bullini et al.	NC_014870.1	14022	70.4	-0.353	0.332
Contracaecum osculatum	JN786330.1	13931	71.1	-0.345	0.331
Anisakis simplex	JN786328.1	13927	71.3	-0.36	0.331
Anisakis simplex	JN786326.1	13861	71.2	-0.362	0.329
Contracaecum osculatum	JN786329.1	13970	71.1	-0.343	0.328
Anisakis simplex	JN786324.1	13928	71.4	-0.359	0.328
Contracaecum osculatum	KC965057.1	13823	70.2	-0.353	0.328
Contracaecum osculatum	NC_024037.1	13823	70.2	-0.353	0.328
Anisakis simplex	JN786318.1	13914	71.3	-0.358	0.327
Anisakis simplex	JN786319.1	13880	71.2	-0.359	0.327
Anisakis simplex	KC965056.1	13926	70.8	-0.362	0.326
Anisakis simplex	JN786323.1	13886	71.3	-0.359	0.326
Anisakis simplex	JN786327.1	13881	71.2	-0.362	0.326
Anisakis simplex	JN786317.1	13875	71.3	-0.361	0.326
Anisakis berlandi	JN786316.1	13915	71.3	-0.353	0.325
Anisakis berlandi	NC_026023.1	13915	71.3	-0.353	0.325
Anisakis simplex	JN786322.1	13864	71.2	-0.36	0.325
Anisakis simplex	AP017678.1	13755	71.1	-0.364	0.325
Strongyloides venezuelensis	LC050213.1	15956	73.1	-0.335	0.323
Strongyloides venezuelensis	NC_028229.1	15956	73.1	-0.335	0.323
Anisakis simplex	KU899549.1	13938	71.4	-0.356	0.323
Anisakis pegreffii	LC222461.1	14002	71.3	-0.354	0.322
Anisakis pegreffii	NC_034329.1	14002	71.3	-0.354	0.322
Anisakis simplex	JN786320.1	13919	71.3	-0.357	0.322
Anisakis simplex	JN786321.1	13946	71.2	-0.357	0.321
Anisakis simplex	JN786325.1	13876	71.1	-0.36	0.321
Anisakis simplex	AY994157.1	13916	71.2	-0.357	0.32
Anisakis simplex	NC_007934.1	13916	71.2	-0.357	0.32
Meloidogyne graminicola	KJ139963.1	19589	83.5	-0.25	0.318
Bursaphelenchus mucronatus	GU177865.1	14583	85.3	-0.234	0.318
Bursaphelenchus mucronatus	NC_021120.1	14583	85.3	-0.234	0.318
Meloidogyne graminicola	MG763561.1	19020	82.9	-0.239	0.315
Globodera ellingtonae	KU726972.1	14365	67.5	-0.358	0.309
Globodera ellingtonae	KU726971.1	17757	66.6	-0.399	0.308
Koerneria sudhausi	KT355738.1	16005	77.5	-0.179	0.296
Koerneria sudhausi	NC_029233.1	16005	77.5	-0.179	0.296
Strongyloides stercoralis	LC050212.1	13751	76.9	-0.465	0.296
Strongyloides stercoralis	NC_028624.1	13751	76.9	-0.465	0.296
Rhigonema thysanophora	KF534714.1	15015	67.7	-0.35	0.285
Rhigonema thysanophora	NC_024020.1	15015	67.7	-0.35	0.285
Strongyloides stercoralis	AJ558163.1	13758	76.6	-0.459	0.285
Caenorhabditis tropicalis	KM403565.1	13874	75.7	-0.257	0.278
Caenorhabditis tropicalis	NC_025756.1	13874	75.7	-0.257	0.278
Oscheius chongmingensis	KP257594.1	15413	78.8	-0.152	0.272
Caenorhabditis macrosperma	KY552908.1	13633	75.8	-0.266	0.272
Caenorhabditis macrosperma	NC_035251.1	13633	75.8	-0.266	0.272
Caenorhabditis sp.	KY552903.1	13350	78.1	-0.247	0.269
Caenorhabditis wallacei	KY552906.1	13705	76.6	-0.235	0.267
Caenorhabditis wallacei	NC_035249.1	13705	76.6	-0.235	0.267
Caenorhabditis brenneri	KY552900.1	14212	77.1	-0.235	0.266
Caenorhabditis brenneri	NC_035244.1	14212	77.1	-0.235	0.266
Caenorhabditis briggsae	EU407785.1	13953	75.2	-0.226	0.262
Caenorhabditis briggsae	EU407783.1	13927	75.1	-0.227	0.262
Caenorhabditis briggsae	EU407787.1	13923	75.1	-0.227	0.262
Halicephalobus gingivalis	KM192363.1	13735	79.6	-0.316	0.262
Caenorhabditis sinica	EU407780.1	13537	76.6	-0.211	0.262
Caenorhabditis briggsae	EU407803.1	13899	75.1	-0.228	0.261
Caenorhabditis briggsae	EU407798.1	13897	75	-0.227	0.261
Caenorhabditis briggsae	EU407784.1	13897	75.1	-0.228	0.261
Caenorhabditis remanei	KY552899.1	13610	77.2	-0.21	0.261
Caenorhabditis remanei	NC_035243.1	13610	77.2	-0.21	0.261
Caenorhabditis virilis	KY552905.1	13661	77.7	-0.217	0.259
Caenorhabditis virilis	NC_035248.1	13661	77.7	-0.217	0.259
Panagrellus redivivus	AP017464.1	13908	82	-0.193	0.258
Caenorhabditis elegans	EU407805.1	12360	75.4	-0.182	0.258
Caenorhabditis briggsae	EU407797.1	13922	75	-0.227	0.257
Caenorhabditis briggsae	EU407800.1	13919	75	-0.227	0.257
Caenorhabditis briggsae	EU407802.1	13914	75	-0.226	0.257
Caenorhabditis briggsae	EU407788.1	13902	75	-0.226	0.256
Caenorhabditis briggsae	EU407796.1	13871	75.1	-0.227	0.256
Caenorhabditis nigoni	KP259621.2	13856	76.4	-0.209	0.256
Caenorhabditis briggsae	EU407799.1	13818	75	-0.227	0.256
Caenorhabditis elegans	EU407804.1	13213	75.7	-0.181	0.256
Caenorhabditis briggsae	EU407795.1	13916	75	-0.227	0.255
Caenorhabditis briggsae	EU407782.1	13905	74.9	-0.226	0.255
Caenorhabditis briggsae	EU407786.1	13898	75	-0.227	0.255
Caenorhabditis briggsae	GU452377.1	13892	75.1	-0.225	0.255
Caenorhabditis briggsae	EU407791.1	13913	75	-0.226	0.254
Caenorhabditis briggsae	EU407801.1	13898	75.1	-0.226	0.254
Caenorhabditis briggsae	GU452375.1	13894	75.1	-0.225	0.254
Caenorhabditis briggsae	GU452364.1	13892	75.1	-0.226	0.254
Caenorhabditis briggsae	GU452373.1	13892	75.1	-0.226	0.254
Caenorhabditis briggsae	GU452363.1	13891	75.1	-0.226	0.254
Caenorhabditis briggsae	GU452365.1	13891	75.1	-0.226	0.254
Caenorhabditis briggsae	GU452369.1	13891	75.1	-0.226	0.254
Caenorhabditis briggsae	GU452370.1	13891	75.1	-0.226	0.254
Caenorhabditis briggsae	GU452374.1	13891	75.1	-0.226	0.254
Caenorhabditis briggsae	GU452376.1	13891	75.1	-0.226	0.254
Caenorhabditis elegans	JF896455.1	12976	75	-0.184	0.254
Plectus aquatilis	KX017524.1	14372	70.1	-0.3	0.253
Caenorhabditis briggsae	EU407781.1	13915	75	-0.226	0.253
Caenorhabditis briggsae	GU452371.1	13893	75.1	-0.225	0.253
Caenorhabditis briggsae	GU452362.1	13892	75.1	-0.225	0.253
Caenorhabditis briggsae	GU452368.1	13892	75.1	-0.225	0.253
Caenorhabditis briggsae	GU452367.1	13892	75.1	-0.226	0.253
Caenorhabditis briggsae	GU452366.1	13891	75.1	-0.226	0.253
Caenorhabditis briggsae	GU452372.1	13891	75.1	-0.226	0.253
Caenorhabditis elegans	NC_001328.1	13794	76.2	-0.175	0.253
Caenorhabditis elegans	X54252.1	13794	76.2	-0.175	0.253
Caenorhabditis briggsae	EU407793.1	13915	75	-0.225	0.252
Caenorhabditis briggsae	GU452358.1	13915	74.9	-0.225	0.252
Caenorhabditis briggsae	GU452359.1	13915	74.9	-0.225	0.252
Caenorhabditis briggsae	GU452360.1	13915	75	-0.225	0.252
Caenorhabditis briggsae	GU452357.1	13914	74.9	-0.225	0.252
Caenorhabditis briggsae	GU452361.1	13914	75	-0.225	0.252
Caenorhabditis briggsae	EU407792.1	13776	75	-0.226	0.252
Caenorhabditis briggsae	EU407789.1	13602	75.1	-0.226	0.252
Caenorhabditis remanei	KR709159.1	13977	77.4	-0.204	0.251
Caenorhabditis briggsae	EU407794.1	13914	74.9	-0.225	0.251
Caenorhabditis sp. 38 MB-2015	KY552911.1	13762	75.9	-0.215	0.251
Caenorhabditis briggsae	EU407790.1	13573	75.1	-0.226	0.251
Pristionchus pacificus	JF414117.1	15954	76.2	-0.155	0.25
Pristionchus pacificus	NC_015245.1	15954	76.2	-0.155	0.25
Caenorhabditis doughertyi	KY552904.1	13719	76.2	-0.237	0.25
Caenorhabditis doughertyi	NC_035247.1	13719	76.2	-0.237	0.25
Caenorhabditis briggsae	GU452355.1	13097	74.9	-0.226	0.25
Caenorhabditis briggsae	GU452379.1	10661	75	-0.226	0.25
Pratylenchus vulnus	GQ332425.1	21656	73.9	-0.139	0.249
Pratylenchus vulnus	NC_020434.1	21656	73.9	-0.139	0.249
Caenorhabditis plicata	KY552901.1	14248	76	-0.224	0.249
Caenorhabditis plicata	NC_035245.1	14248	76	-0.224	0.249
Caenorhabditis nouraguensis	KY552907.1	13786	76.1	-0.24	0.248
Caenorhabditis nouraguensis	NC_035250.1	13786	76.1	-0.24	0.248
Caenorhabditis castelli	KY552910.1	13655	76.6	-0.191	0.248
Caenorhabditis castelli	NC_035253.1	13655	76.6	-0.191	0.248
Caenorhabditis briggsae	GU452326.1	12177	75	-0.221	0.248
Caenorhabditis briggsae	GU452334.1	12178	75	-0.221	0.247
Caenorhabditis briggsae	GU452340.1	12178	75	-0.221	0.247
Caenorhabditis briggsae	GU452348.1	12178	75	-0.221	0.247
Caenorhabditis briggsae	GU452324.1	12177	75	-0.221	0.247
Caenorhabditis briggsae	GU452336.1	12177	75	-0.221	0.247
Caenorhabditis briggsae	GU452338.1	12177	75	-0.221	0.247
Caenorhabditis briggsae	GU452342.1	12177	75	-0.221	0.247
Caenorhabditis briggsae	GU452346.1	12177	75	-0.221	0.247
Caenorhabditis briggsae	GU452350.1	12177	75	-0.221	0.247
Caenorhabditis briggsae	GU452330.1	12176	75	-0.221	0.247
Caenorhabditis briggsae	GU452332.1	12176	75	-0.221	0.247
Caenorhabditis briggsae	GU452344.1	12176	75	-0.221	0.247
Caenorhabditis briggsae	GU452352.1	12176	75	-0.221	0.247
Caenorhabditis briggsae	GU452328.1	12169	74.9	-0.221	0.247
Caenorhabditis briggsae	GU452381.1	11413	75	-0.232	0.244
Caenorhabditis angaria	KY552902.1	13596	76.7	-0.192	0.243
Caenorhabditis angaria	NC_035246.1	13596	76.7	-0.192	0.243
Caenorhabditis japonica	MF370516.1	13988	74.2	-0.233	0.238
Caenorhabditis elegans	JF896456.1	12430	61.7	-0.187	0.233
Steinernema glaseri	AP017466.1	15182	76.7	-0.252	0.231
Steinernema abbasi	MG970364.1	13924	76.4	-0.33	0.217
Steinernema abbasi	NC_039926.1	13924	76.4	-0.33	0.217
Steinernema carpocapsae	MG875343.1	13924	76.4	-0.33	0.217
Steinernema carpocapsae	AP017465.1	13924	76.4	-0.331	0.217
Steinernema carpocapsae	MH104863.1	13924	76.4	-0.331	0.217
Steinernema carpocapsae	AY591323.1	13925	76.3	-0.331	0.216
Steinernema carpocapsae	NC_005941.1	13925	76.3	-0.331	0.216
Plectus acuminatus	KX017523.1	14831	71	-0.234	0.21
Acrobeles complexus	KM192361.1	14780	63.8	-0.182	0.199
Heterodera glycines	HM640930.1	14915	82.7	-0.414	0.198
Caenorhabditis afra	KY552909.1	14245	75.2	-0.2	0.197
Caenorhabditis afra	NC_035252.1	14245	75.2	-0.2	0.197
Steinernema litorale	AP017468.1	21403	71	-0.208	0.194
Strongyloides papillosus	LC050210.1	13909	68.9	-0.213	0.183
Strongyloides papillosus	NC_028622.1	13909	68.9	-0.213	0.183
Aphelenchoides besseyi	KJ739799.1	16216	80	-0.289	0.18
Aphelenchoides besseyi	NC_025291.1	16216	80	-0.289	0.18
Steinernema kushidai	AP017467.1	13851	71.9	-0.285	0.155
Xiphinema pachtaicum	KU746821.1	12489	68.5	-0.141	0.124
Xiphinema pachtaicum	NC_033870.1	12489	68.5	-0.141	0.124
Strelkovimermis spiculatus	DQ520859.1	18030	78.5	-0.082	0.054
Strelkovimermis spiculatus	NC_008047.1	18030	78.5	-0.082	0.054
Strelkovimermis spiculatus	DQ520860.1	17118	78.6	-0.087	0.049
Trichuris muris	KY368775.1	14095	71.3	-0.034	0.046
Trichuris muris	LC050561.1	14105	73.4	-0.03	0.043
Trichuris muris	NC_028621.1	14105	73.4	-0.03	0.043
Thaumamermis cosgrovei	DQ520857.1	20013	71.4	-0.102	0.026
Thaumamermis cosgrovei	NC_008046.1	20013	71.4	-0.102	0.026
Thaumamermis cosgrovei	DQ520858.1	21506	71.3	-0.106	0.025
Agamermis sp. BH-2006	DQ665656.1	16561	80.5	-0.086	0.019
Agamermis sp. BH-2006	NC_008231.1	16561	80.5	-0.086	0.019
Romanomermis iyengari	EF175764.1	18919	79.5	-0.012	0.016
Romanomermis iyengari	NC_008693.1	18919	79.5	-0.012	0.016
Hexamermis agrotis	EF368011.1	24606	78.4	0.045	0.009
Hexamermis agrotis	NC_008828.1	24606	78.4	0.045	0.009
Romanomermis nielseni	EF175763.1	15546	79.1	-0.019	0.009
Romanomermis nielseni	NC_008692.1	15546	79.1	-0.019	0.009
Romanomermis culicivorax	EF154459.1	26194	79.3	0.042	0.007
Romanomermis culicivorax	NC_008640.1	26194	79.3	0.042	0.007
Trichuris rhinopiptheroxella	MG189593.1	14186	69.4	-0.037	-0.007
Trichuris discolor	JQ996231.1	13904	69.9	-0.031	-0.012
Trichuris discolor	NC_018596.1	13904	69.9	-0.031	-0.012
Paralongidorus litoralis	KU746819.1	12763	63.9	0.013	-0.018
Paralongidorus litoralis	NC_033868.1	12763	63.9	0.013	-0.018
Longidorus vineacola	KU746818.1	13519	63.7	-0.005	-0.037
Longidorus vineacola	NC_033867.1	13519	63.7	-0.005	-0.037
Trichuris muris	AP017703.1	14297	71.9	-0.013	-0.043
Trichuris suis	KT449822.1	14521	72	-0.011	-0.044
Trichuris trichiura	AP017704.1	14092	68.2	-0.018	-0.049
Trichuris sp. TTB2	KT449825.1	14009	67.9	-0.019	-0.049
Trichuris ovis	JQ996232.1	13946	69.8	-0.012	-0.05
Trichuris ovis	NC_018597.1	13946	69.8	-0.012	-0.05
Trichuris suis	KT449823.1	14410	71.5	-0.007	-0.056
Trichuris suis	GU070737.1	14436	71.5	-0.004	-0.057
Trichuris suis	NC_017747.1	14436	71.5	-0.004	-0.057
Trichuris trichiura	GU385218.1	14046	68.1	-0.013	-0.059
Trichuris trichiura	NC_017750.1	14046	68.1	-0.013	-0.059
Trichuris trichiura	KT449826.1	14079	69.3	-0.013	-0.067
Trichuris trichiura	KY368774.1	14075	68.2	-0.014	-0.067
Trichuris trichiura	KY368771.1	14079	68.7	-0.013	-0.068
Trichuris trichiura	KY368773.1	14077	68.5	-0.014	-0.068
Trichuris trichiura	KY368766.1	14079	68.8	-0.013	-0.069
Trichuris trichiura	KY368767.1	14079	68.6	-0.013	-0.069
Trichuris trichiura	KY368769.1	14079	68.9	-0.013	-0.069
Trichuris trichiura	KY368770.1	14079	68.7	-0.013	-0.069
Trichuris trichiura	KY368772.1	14078	68.5	-0.014	-0.069
Xiphinema rivesi	KU746820.1	12624	68.9	0.085	-0.069
Xiphinema rivesi	NC_033869.1	12624	68.9	0.085	-0.069
Trichuris trichiura	KY368768.1	14079	68.9	-0.012	-0.07
Trichuris trichiura	KY368765.1	14079	68.5	-0.013	-0.07
Trichuris sp. TTB1	KT449824.1	13984	69.2	-0.012	-0.07
Xiphinema americanum	AY382608.1	12626	66.5	0.1	-0.075
Xiphinema americanum	NC_005928.1	12626	66.5	0.1	-0.075
Trichuris sp. GHL-2013	KC461179.1	14147	65.1	0.004	-0.091
Litoditis aff. marina PmIV	KR815453.1	13909	79	0.185	-0.24
Litoditis aff. marina PmIV	NC_027697.1	13909	79	0.185	-0.24
Litoditis aff. marina PmIII	KR815452.1	14481	79.8	0.157	-0.243
Litoditis aff. marina PmIII	NC_027696.1	14481	79.8	0.157	-0.243
Litoditis aff. marina PmI	KR815450.1	13766	79.1	0.186	-0.25
Litoditis aff. marina PmI	NC_027694.1	13766	79.1	0.186	-0.25
Caenorhabditis briggsae	NC_009885.1	14420	75.5	0.218	-0.253
Litoditis aff. marina PmII	KR815451.1	13855	79.5	0.188	-0.257
Litoditis aff. marina PmII	NC_027695.1	13855	79.5	0.188	-0.257
Trichinella zimbabwensis	KM357421.1	14244	65	0.218	-0.368
Trichinella zimbabwensis	NC_025755.1	14244	65	0.218	-0.368
Trichinella papuae	KM357417.1	17326	66.8	0.205	-0.371
Trichinella papuae	NC_025754.1	17326	66.8	0.205	-0.371
Trichinella pseudospiralis	KM357411.1	16371	67.5	0.201	-0.376
Trichinella pseudospiralis	KM357409.1	16450	67.4	0.206	-0.38
Trichinella pseudospiralis	KM357410.1	16379	67.3	0.206	-0.381
Trichinella pseudospiralis	KM357408.1	17667	67.5	0.212	-0.392
Trichinella pseudospiralis	NC_025749.1	17667	67.5	0.212	-0.392
Trichinella nativa	AP017702.1	15221	67.2	0.202	-0.399
Trichinella sp. T8	KM357419.1	16421	66.4	0.21	-0.4
Trichinella murrelli	KM357414.1	16592	67.5	0.206	-0.404
Trichinella murrelli	NC_025751.1	16592	67.5	0.206	-0.404
Trichinella spiralis	AF293969.1	16706	67	0.209	-0.405
Trichinella spiralis	NC_002681.1	16706	67	0.209	-0.405
Trichinella britovi	KM357413.1	16421	67.2	0.209	-0.405
Trichinella britovi	NC_025750.1	16421	67.2	0.209	-0.405
Trichinella spiralis	KM357422.1	16584	67	0.207	-0.406
Trichinella sp. T6	KM357418.1	14521	66.3	0.218	-0.407
Trichinella nativa	KM357415.1	14077	66.2	0.222	-0.411
Trichinella nativa	NC_025752.1	14077	66.2	0.222	-0.411
Trichinella spiralis	GU386314.1	13902	65.2	0.239	-0.415
Trichinella murrelli	JQ425697.1	14139	65.7	0.233	-0.42
Trichinella nelsoni	KM357416.1	15278	66.1	0.229	-0.422
Trichinella nelsoni	NC_025753.1	15278	66.1	0.229	-0.422
Trichinella patagoniensis	MF668227.1	15508	66.4	0.223	-0.425
Trichinella patagoniensis	KM357412.1	15179	65	0.233	-0.431
Trichinella sp. T9	KM357420.1	16308	65.8	0.256	-0.441

## Sheet: Info
File name: Additional file 2
File format: xlsx
Title of data: Base composition and gene features of enoplean and chromadorean mitogenomes.
Description of data: Worksheet A: genome sizes in bp, base composition, skews, taxonomic identity, and GenBank accession numbers for all enoplean mitogenomes used for comparative analyses.
		Worksheet B: gene statistics (size, start/stop codon, skewness, and base composition) for all enoplean mitogenomes used for comparative analyses. Species are represented by acronyms of their binomial scientific names, with the legend provided below the table.
		Worksheet C: genome sizes in bp, base composition, skews, taxonomic identity, and GenBank accession numbers for all 174 Nematoda mitogenomes available in the RefSeq database. genome sizes in bp, base composition, skews, taxonomic identity, and GenBank accession numbers for all 614 Nematoda mitogenomes available in the GenBank database.
		Worksheet D: genome sizes in bp, base composition, skews, taxonomic identity, and GenBank accession numbers for all 614 Nematoda mitogenomes available in the GenBank database.
